# Supplementary material for: Emergence and evolution of antimicrobial resistance genes and mutations in Neisseria gonorrhoeae
Source: Genome Med. 2021 Mar 30;13:51. doi: 10.1186/s13073-021-00860-8 (PMC8008663; doi:10.1186/s13073-021-00860-8)
Supplement: Supplementary file 2 — Additional file 2: Table S1. List of isolates in the ST-1901-associated core-genome group (according to the order in Fig. 1). [file 13073_2021_860_MOESM2_ESM.xlsx]

## Sheet: TableS1
Table S1. List of isolates in the ST-1901-associated core-genome group (according to the order in Fig. 1)
id (PubMLST)	strain	ENA_run_accession	core-genome group (Ng_cgc_400)	sub-lineage 34	complete_genome	tree_order	N50	num. contigs	coverage	date	ST	ST (NG-STAR)	NG-MAST	alias	Reference	continent	Country	CFM MIC	SIR_CFM	CRO MIC	SIR_CRO	penA_allele (NG-STAR)	penA (Fig 1)	non-mosaic	mosaic	CIP_or_LVFX MIC	SIR_quinolone	gyrA_p.S91F	gyrA_p.D95G	parC_p.D86N	parC_p.S87R	parC_p.S88P
37079	GCGS0862	ERR854938	3	yes		1	46424	108	103	2012-XX-XX	1901	90	1407	GCGS0862,15335_2#72,ALB-201201-03	Grad2014_2016	North America	USA	0.25	R	0.06	S	34.001 (F)	34		yes	8	R	S -> F	D -> G		S -> R
37050	GCGS0985	ERR854910	3	yes		2	41042	113	102	2012-XX-XX	1901	90	1407	GCGS0985,15335_2#44,SDG-201210-14	Grad2014_2016	North America	USA	0.25	R	0.06	S	34.001 (F)	34		yes	16	R	S -> F	D -> G		S -> R
37062	GCGS0864	ERR854921	3	yes		3	43998	107	110	2012-XX-XX	1901	90	14645	GCGS0864,15335_2#55,ALB-201207-11	Grad2014_2016	North America	USA	0.25	R	0.125	S	34.001 (F)	34		yes	8	R	S -> F	D -> G		S -> R
37058	GCGS0863	ERR854918	3	yes		4	43998	113	112	2012-XX-XX	1901	90	1407	GCGS0863,15335_2#52,ALB-201205-05	Grad2014_2016	North America	USA	0.25	R	0.125	S	34.001 (F)	34		yes	8	R	S -> F	D -> G		S -> R
37475	GCGS0837	ERR855320	3	yes		5	44216	112	100	2012-XX-XX	1901	90	1407	GCGS0837,15335_6#75,LVG-201201-11	Grad2014_2016	North America	USA	0.125	S	0.06	S	34.001 (F)	34		yes	16	R	S -> F	D -> G		S -> R
37477	GCGS0822	ERR855322	3	yes		6	46424	111	98	2012-XX-XX	1901	90	1407	GCGS0822,15335_6#77,ALB-201207-08	Grad2014_2016	North America	USA	0.125	S	0.06	S	34.001 (F)	34		yes	8	R	S -> F	D -> G		S -> R
37069	GCGS0933	ERR854928	NA	yes		7	40536	144	113	2012-XX-XX	1901	90	1407	GCGS0933,15335_2#62,ORA-201207-04	Grad2014_2016	North America	USA	0.125	S	0.063	S	34.005 (P)	34		yes	16	R	S -> F	D -> G		S -> R
37569	GCGS0885	ERR855414	3	yes		8	41042	114	89	2011-XX-XX	1901	90	1407	GCGS0885,15335_7#74,DAL-201105-25	Grad2014_2016	North America	USA	0.25	R	0.06	S	34.001 (F)	34		yes	16	R	S -> F	D -> G		S -> R
37438	GCGS0888	ERR855283	3	yes		9	41042	116	105	2011-XX-XX	1901	90	1407	GCGS0888,15335_6#38,DEN-201102-17	Grad2014_2016	North America	USA	0.25	R	0.06	S	34.001 (F)	34		yes	16	R	S -> F	D -> G		S -> R
34769	SRR969356	SRR969356	3	yes		10	16997	246	60	2011-XX-XX	1901	90	1407	ALB0403	Ezewudo2015	North America	USA	0.125	S		NA	34.001 (F)	34		yes		NA	S -> F	D -> G		S -> R
27381	GCGS0104	ERR223610	3	yes		11	44158	115	81	2010-XX-XX	1901	91	1407	GCGS0104,8727_8#8,ALB-201012-08	Grad2014_2016	North America	USA	0.125	S	0.063	S	34.001 (F)	34		yes	16	R	S -> F	D -> G		S -> R
82286	GCGS0886	ERR971377	3	yes		12	41042	113	101	2011-XX-XX	1901	90	1407	GCGS0886,16228_1#90,DAL-201106-10	Grad2014_2016	North America	USA	0.25	R	0.125	S	34.001 (F)	34		yes	16	R	S -> F	D -> G		S -> R
82294	GCGS0949	ERR956675	3	yes		13	41042	113	115	2011-XX-XX	1901	90	1407	GCGS0949,16043_2#8,POR-201106-11	Grad2014_2016	North America	USA	0.25	R	0.06	S	34.001 (F)	34		yes	8	R	S -> F	D -> G		S -> R
87216	ERR1528160	ERR1528160	3	yes		14	50604	99	161	2013-XX-XX	1901	90	1407	ECDC_DK13_482	Harris2018	Europe	Denmark	0.064	S	0.032	S	34.001 (F)	34		yes	32	R	S -> F	D -> G		S -> R
37575	GCGS1016	ERR855420	3	yes		15	46838	99	115	2011-XX-XX	1901	951	19144	GCGS1016,15335_7#80,MIN-201111-07	Grad2014_2016	North America	USA	0.5	R	0.125	S	72.001 (F)	34 variants		yes	16	R	S -> F	D -> G		S -> R
27362	GCGS0227	ERR222926	3	yes		16	44188	113	90	2010-XX-XX	1901	90	6632	GCGS0227,8727_5#77,SDG-201006-12	Grad2014_2016	North America	USA	0.25	R	0.06	S	34.001 (F)	34		yes	16	R	S -> F	D -> G		S -> R
27397	GCGS0229	ERR222928	3	yes		17	40538	111	108	2010-XX-XX	1901	90	6632	GCGS0229,8727_5#79,SDG-201007-01	Grad2014_2016	North America	USA	0.25	R	0.06	S	34.001 (F)	34		yes	16	R	S -> F	D -> G		S -> R
27446	GCGS0205	ERR222904	3	yes		18	43993	111	94	2010-XX-XX	1901	90	1407	GCGS0205,8727_5#55,SDG-201002-13	Grad2014_2016	North America	USA	0.25	R	0.125	S	34.001 (F)	34		yes	16	R	S -> F	D -> G		S -> R
27448	GCGS0241	ERR222940	3	yes		19	41060	120	83	2010-XX-XX	1901	90	1407	GCGS0241,8727_5#91,SFO-201001-22	Grad2014_2016	North America	USA	0.5	R	0.125	S	34.001 (F)	34		yes	16	R	S -> F	D -> G		S -> R
27451	GCGS0165	ERR223671	3	yes		20	40678	113	75	2010-XX-XX	1901	NA	1407	GCGS0165,8727_8#69,PHX-201001-01	Grad2014_2016	North America	USA	0.25	R	0.06	S	34.001 (F)	34		yes	16	R	S -> F	D -> G		S -> R
37588	GCGS0999	ERR855433	3	yes		21	43868	108	107	2011-XX-XX	1901	90	1407	GCGS0999,15335_7#93,SFO-201101-02	Grad2014_2016	North America	USA	0.25	R	0.06	S	34.001 (F)	34		yes	16	R	S -> F	D -> G		S -> R
37043	GCGS0922	ERR854903	3	yes		22	41042	110	117	2012-XX-XX	1901	90	1407	GCGS0922,15335_2#37,MIA-201201-10	Grad2014_2016	North America	USA	0.25	R	0.06	S	34.001 (F)	34		yes	8	R	S -> F	D -> G		S -> R
27386	GCGS0145	ERR223651	3	yes		23	44005	112	130	2010-XX-XX	1901	90	1407	GCGS0145,8727_8#49,LVG-201005-16	Grad2014_2016	North America	USA	0.25	R	0.06	S	34.001 (F)	34		yes	16	R	S -> F	D -> G		S -> R
37440	GCGS0942	ERR855285	3	yes		24	47279	104	114	2012-XX-XX	1901	90	1407	GCGS0942,15335_6#40,PHX-201205-05	Grad2014_2016	North America	USA	0.25	R	0.06	S	34.001 (F)	34		yes	16	R	S -> F	D -> G		S -> R
37040	GCGS0881	ERR854900	3	yes		25	40536	113	99	2012-XX-XX	1901	90	1407	GCGS0881,15335_2#34,CHI-201211-01	Grad2014_2016	North America	USA	0.25	R	0.125	S	34.001 (F)	34		yes	16	R	S -> F	D -> G		S -> R
37074	GCGS0983	ERR854933	3	yes		26	43857	106	126	2012-XX-XX	1901	90	1407	GCGS0983,15335_2#67,SDG-201209-05	Grad2014_2016	North America	USA	0.25	R	0.06	S	34.001 (F)	34		yes	16	R	S -> F	D -> G		S -> R
37587	GCGS1005	ERR855432	3	yes		27	43998	105	110	2011-XX-XX	1901	90	2212	GCGS1005,15335_7#92,SFO-201110-31	Grad2014_2016	North America	USA	0.25	R	0.06	S	34.001 (F)	34		yes	16	R	S -> F	D -> G		S -> R
37541	GCGS0924	ERR855386	3	yes		28	40650	115	104	2011-XX-XX	1901	90	1407	GCGS0924,15335_7#46,MIN-201101-04	Grad2014_2016	North America	USA	0.25	R	0.06	S	34.001 (F)	34		yes	16	R	S -> F	D -> G		S -> R
37055	GCGS0932	ERR854915	3	yes		29	47280	109	108	2012-XX-XX	1901	90	1407	GCGS0932,15335_2#49,ORA-201201-03	Grad2014_2016	North America	USA	0.25	R	0.06	S	34.001 (F)	34		yes	32	R	S -> F	D -> G		S -> R
37042	GCGS1006	ERR854902	3	yes		30	41042	113	107	2012-XX-XX	1901	90	1407	GCGS1006,15335_2#36,SFO-201203-08	Grad2014_2016	North America	USA	0.25	R	0.06	S	34.001 (F)	34		yes	16	R	S -> F	D -> G		S -> R
37570	GCGS0936	ERR855415	3	yes		31	41042	111	102	2011-XX-XX	1901	90	1407	GCGS0936,15335_7#75,PHI-201105-38	Grad2014_2016	North America	USA	0.25	R	0.06	S	34.001 (F)	34		yes	32	R	S -> F	D -> G		S -> R
82308	GCGS1004	ERR971382	3	yes		32	43486	110	118	2011-XX-XX	1901	90	1407	GCGS1004,16228_1#95,SFO-201109-01	Grad2014_2016	North America	USA	0.25	R	0.125	S	34.001 (F)	34		yes	16	R	S -> F	D -> G		S -> R
82301	GCGS0975	ERR956671	3	yes		33	46558	106	111	2011-XX-XX	1901	90	1407	GCGS0975,16043_2#4,SDG-201111-11	Grad2014_2016	North America	USA	0.25	R	0.06	S	34.001 (F)	34		yes	32	R	S -> F	D -> G		S -> R
37428	GCGS0976	ERR855273	3	yes		34	43970	107	112	2011-XX-XX	1901	90	1407	GCGS0976,15335_6#28,SDG-201112-02	Grad2014_2016	North America	USA	0.25	R	0.06	S	34.001 (F)	34		yes	32	R	S -> F	D -> G		S -> R
37573	GCGS0937	ERR855418	3	yes		35	41042	105	110	2011-XX-XX	1901	90	1407	GCGS0937,15335_7#78,PHI-201108-13	Grad2014_2016	North America	USA	0.25	R	0.125	S	34.001 (F)	34		yes	32	R	S -> F	D -> G		S -> R
82285	GCGS0869	ERR956687	3	yes		36	46565	109	125	2013-XX-XX	1901	90	1407	GCGS0869,16043_2#20,BAL-201309-21	Grad2014_2016	North America	USA	0.25	R	0.03	S	34.001 (F)	34		yes	16	R	S -> F	D -> G		S -> R
37075	GCGS0990	ERR854934	3	yes		37	40536	116	117	2013-XX-XX	1901	90	1407	GCGS0990,15335_2#68,SDG-201309-09	Grad2014_2016	North America	USA	0.125	S	0.032	S	34.001 (F)	34		yes	16	R	S -> F	D -> G		S -> R
37584	GCGS0966	ERR855429	3	yes		38	44216	113	103	2011-XX-XX	1901	90	1407	GCGS0966,15335_7#89,SDG-201105-02	Grad2014_2016	North America	USA	0.25	R	0.125	S	34.001 (F)	34		yes	32	R	S -> F	D -> G		S -> R
82274	GCGS0781	ERR1067813	3	yes		39	55656	103	158	2013-XX-XX	1901	90	3149	GCGS0781,17176_1#14,ORA-201308-04	Grad2014_2016	North America	USA	0.032	S	0.016	S	34.001 (F)	34		yes	4	R	S -> F	D -> G		S -> R
37039	GCGS0927	ERR854899	3	yes		40	40650	116	106	2012-XX-XX	1901	90	19111	GCGS0927,15335_2#33,NOR-201203-11	Grad2014_2016	North America	USA	0.25	R	0.06	S	34.001 (F)	34		yes	16	R	S -> F	D -> G		S -> R
37041	GCGS0887	ERR854901	3	yes		41	40535	116	118	2012-XX-XX	1901	90	1407	GCGS0887,15335_2#35,DAL-201203-09	Grad2014_2016	North America	USA	0.25	R	0.06	S	34.001 (F)	34		yes	16	R	S -> F	D -> G		S -> R
37090	GCGS0934	ERR854946	3	yes		42	40650	112	95	2013-XX-XX	1901	90	1407	GCGS0934,15335_2#80,ORA-201307-01	Grad2014_2016	North America	USA	0.063	S	0.032	S	34.001 (F)	34		yes	2	R	S -> F	D -> G		S -> R
27443	GCGS0089	ERR191818	3	yes		43	43861	112	112	2009-XX-XX	1901	90	1407	GCGS0089,8289_2#89,SFO-200911-07	Grad2014_2016	North America	USA	0.25	R	0.03	S	34.001 (F)	34		yes	32	R	S -> F	D -> G		S -> R
27430	GCGS0155	ERR223661	3	yes		44	43144	110	83	2010-XX-XX	1901	90	1407	GCGS0155,8727_8#59,MIN-201008-01	Grad2014_2016	North America	USA	0.25	R	0.125	S	34.001 (F)	34		yes	16	R	S -> F	D -> G		S -> R
37577	GCGS0892	ERR855422	3	yes		45	43833	112	98	2011-XX-XX	1901	90	1407	GCGS0892,15335_7#82,DEN-201110-01	Grad2014_2016	North America	USA	0.25	R	0.06	S	34.001 (F)	34		yes	16	R	S -> F	D -> G		S -> R
37560	GCGS0987	ERR855405	3	yes		46	44005	108	97	2013-XX-XX	1901	90	1407	GCGS0987,15335_7#65,SDG-201301-01	Grad2014_2016	North America	USA	0.25	R	0.06	S	34.001 (F)	34		yes	16	R	S -> F	D -> G		S -> R
82292	GCGS0909	ERR956678	3	yes		47	41042	110	103	2011-XX-XX	1901	90	1407	GCGS0909,16043_2#11,LAX-201104-08	Grad2014_2016	North America	USA	0.25	R	0.06	S	34.001 (F)	34		yes	16	R	S -> F	D -> G		S -> R
37556	GCGS1009	ERR855401	3	yes		48	43857	107	103	2013-XX-XX	1901	90	1407	GCGS1009,15335_7#61,SFO-201306-08	Grad2014_2016	North America	USA	0.25	R	0.125	S	34.001 (F)	34		yes	16	R	S -> F	D -> G		S -> R
37554	GCGS1008	ERR855399	3	yes		49	47309	106	107	2013-XX-XX	1901	90	1407	GCGS1008,15335_7#59,SFO-201303-13	Grad2014_2016	North America	USA	0.25	R	0.06	S	34.001 (F)	34		yes	16	R	S -> F	D -> G		S -> R
37498	GCGS0884	ERR855343	3	yes		50	44216	112	101	2011-XX-XX	1901	256	19077	GCGS0884,15335_7#3,DAL-201101-13	Grad2014_2016	North America	USA	0.25	R	0.06	S	34.001 (F)	34		yes	8	R	S -> F	D -> G		S -> R
27454	GCGS0177	ERR223683	3	yes		51	46426	111	91	2010-XX-XX	1901	256	19077	GCGS0177,8727_8#81,PHX-201007-16	Grad2014_2016	North America	USA	0.25	R	0.03	S	34.001 (F)	34		yes	4	R	S -> F	D -> G		S -> R
37106	GCGS0740	ERR854962	3	yes		52	46576	114	94	2012-XX-XX	1901	256	19077	GCGS0740,15335_3#1,DAL-201211-18	Grad2014_2016	North America	USA	0.125	S	0.032	S	34.001 (F)	34		yes	8	R	S -> F	D -> G		S -> R
27413	GCGS0131	ERR223637	3	yes		53	43992	117	80	2010-XX-XX	1901	90	1407	GCGS0131,8727_8#35,LAX-201005-19	Grad2014_2016	North America	USA	0.25	R	0.03	S	34.001 (F)	34		yes	32	R	S -> F	D -> G		S -> R
27329	GCGS0157	ERR223663	3	yes		54	41042	109	81	2010-XX-XX	1901	90	1407	GCGS0157,8727_8#61,NYC-201003-14	Grad2014_2016	North America	USA	0.25	R	0.125	S	34.001 (F)	34		yes	16	R	S -> F	D -> G		S -> R
27469	GCGS0041	ERR191770	3	yes		55	41042	116	78	2009-XX-XX	1901	90	1407	GCGS0041,8289_2#41,LVG-200906-19	Grad2014_2016	North America	USA	0.25	R	0.125	S	34.001 (F)	34		yes	16	R	S -> F	D -> G		S -> R
27429	GCGS0001	ERR191730	3	yes		56	40457	126	97	2009-XX-XX	1901	90	1407	GCGS0001,8289_2#1,CHI-200905-12	Grad2014_2016	North America	USA	0.25	R	0.125	S	34.001 (F)	34		yes	16	R	S -> F	D -> G		S -> R
82293	GCGS0913	ERR956679	3	yes		57	46553	104	118	2011-XX-XX	1901	90	1407	GCGS0913,16043_2#12,LVG-201102-08	Grad2014_2016	North America	USA	0.25	R	0.125	S	34.001 (F)	34		yes	16	R	S -> F	D -> G		S -> R
82289	GCGS0900	ERR971375	3	yes		58	43868	106	111	2011-XX-XX	10312	90	1407	GCGS0900,16228_1#88,HON-201106-03	Grad2014_2016	North America	USA	0.25	R	0.06	S	34.001 (F)	34		yes	16	R	S -> F	D -> G		S -> R
82287	GCGS0896	ERR971378	3	yes		59	43868	113	109	2011-XX-XX	10312	90	1407	GCGS0896,16228_1#91,HON-201103-03	Grad2014_2016	North America	USA	0.25	R	0.06	S	34.001 (F)	34		yes	16	R	S -> F	D -> G		S -> R
27284	GCGS0117	ERR223623	3	yes		60	43868	103	69	2010-XX-XX	10312	90	1407	GCGS0117,8727_8#21,HON-201012-05	Grad2014_2016	North America	USA	0.25	R	0.06	S	34.001 (F)	34		yes	16	R	S -> F	D -> G		S -> R
82288	GCGS0899	ERR971376	3	yes		61	43868	110	109	2011-XX-XX	10312	90	1407	GCGS0899,16228_1#89,HON-201105-05	Grad2014_2016	North America	USA	0.25	R	0.06	S	34.001 (F)	34		yes	16	R	S -> F	D -> G		S -> R
37468	GCGS0901	ERR855313	3	yes		62	43978	106	114	2011-XX-XX	10312	90	19420	GCGS0901,15335_6#68,HON-201106-07	Grad2014_2016	North America	USA	0.25	R	0.06	S	34.001 (F)	34		yes	8	R	S -> F	D -> G		S -> R
37579	GCGS0897	ERR855424	3	yes		63	41043	109	103	2011-XX-XX	10312	90	1407	GCGS0897,15335_7#84,HON-201103-05	Grad2014_2016	North America	USA	0.25	R	0.06	S	34.001 (F)	34		yes	16	R	S -> F	D -> G		S -> R
27355	GCGS0119	ERR223625	3	yes		64	46428	104	86	2010-XX-XX	10312	90	1407	GCGS0119,8727_8#23,HON-201012-06	Grad2014_2016	North America	USA	0.25	R	0.06	S	34.001 (F)	34		yes	16	R	S -> F	D -> G		S -> R
27427	GCGS0151	ERR223657	3	yes		65	44163	105	98	2010-XX-XX	10312	90	1407	GCGS0151,8727_8#55,LVG-201008-05	Grad2014_2016	North America	USA	0.25	R	0.06	S	34.001 (F)	34		yes	16	R	S -> F	D -> G		S -> R
37083	GCGS0903	ERR854870	3	yes		66	41043	108	99	2012-XX-XX	10312	90	1407	GCGS0903,15335_2#4,HON-201206-02	Grad2014_2016	North America	USA	0.25	R	0.06	S	34.001 (F)	34		yes	16	R	S -> F	D -> G		S -> R
37585	GCGS0970	ERR855430	3	yes		67	43852	105	96	2011-XX-XX	10312	NA	19420	GCGS0970,15335_7#90,SDG-201107-06	Grad2014_2016	North America	USA	0.25	R	0.03	S	34.001 (F)	34		yes	16	R	S -> F	D -> G		S -> R
37583	GCGS0895	ERR855428	3	yes		68	41043	108	108	2011-XX-XX	10312	90	1407	GCGS0895,15335_7#88,HON-201103-01	Grad2014_2016	North America	USA	0.25	R	0.125	S	34.001 (F)	34		yes	16	R	S -> F	D -> G		S -> R
37574	GCGS0898	ERR855419	3	yes		69	43034	109	100	2011-XX-XX	10312	90	1407	GCGS0898,15335_7#79,HON-201103-09	Grad2014_2016	North America	USA	0.25	R	0.06	S	34.001 (F)	34		yes	16	R	S -> F	D -> G		S -> R
82290	GCGS0902	ERR956669	3	yes		70	43034	106	103	2011-XX-XX	10312	90	1407	GCGS0902,16043_2#2,HON-201108-02	Grad2014_2016	North America	USA	0.25	R	0.06	S	34.001 (F)	34		yes	8	R	S -> F	D -> G		S -> R
27316	GCGS0091	ERR191820	3	yes		71	43853	108	81	2010-XX-XX	1901	90	19330	GCGS0091,8289_2#91,CHI-201001-03	Grad2014_2016	North America	USA	0.25	R	0.06	S	34.001 (F)	34		yes	16	R	S -> F	D -> G		S -> R
27310	GCGS0093	ERR191822	3	yes		72	43998	108	98	2010-XX-XX	1901	90	19330	GCGS0093,8289_2#93,CHI-201003-01	Grad2014_2016	North America	USA	0.25	R	0.125	S	34.001 (F)	34		yes	16	R	S -> F	D -> G		S -> R
27318	GCGS0005	ERR191734	3	yes		73	40730	117	86	2009-XX-XX	1901	90	19330	GCGS0005,8289_2#5,CHI-200910-12	Grad2014_2016	North America	USA	0.5	R	0.06	S	34.001 (F)	34		yes	16	R	S -> F	D -> G		S -> R
37437	GCGS0893	ERR855282	3	yes		74	41042	110	107	2011-XX-XX	1901	90	1407	GCGS0893,15335_6#37,DEN-201110-04	Grad2014_2016	North America	USA	0.25	R	0.06	S	34.001 (F)	34		yes	16	R	S -> F	D -> G		S -> R
37571	GCGS0891	ERR855416	3	yes		75	46424	113	107	2011-XX-XX	1901	90	1407	GCGS0891,15335_7#76,DEN-201109-15	Grad2014_2016	North America	USA	0.25	R	0.06	S	34.001 (F)	34		yes	16	R	S -> F	D -> G		S -> R
27324	GCGS0129	ERR223635	3	yes		76	44204	106	75	2010-XX-XX	1901	90	1407	GCGS0129,8727_8#33,LAX-201005-02	Grad2014_2016	North America	USA	0.25	R	0.03	S	34.001 (F)	34		yes	32	R	S -> F	D -> G		S -> R
37484	GCGS0833	ERR855329	3	yes		77	46719	107	111	2012-XX-XX	1901	90	1407	GCGS0833,15335_6#84,LAX-201201-09	Grad2014_2016	North America	USA	0.125	S	0.06	S	34.001 (F)	34		yes	16	R	S -> F	D -> G		S -> R
27323	GCGS0163	ERR223669	3	yes		78	43062	111	73	2010-XX-XX	1901	90	3431	GCGS0163,8727_8#67,PHI-201001-29	Grad2014_2016	North America	USA	0.25	R	0.25	R	34.001 (F)	34		yes	16	R	S -> F	D -> G		S -> R
27358	GCGS0055	ERR191784	3	yes		79	47291	108	98	2009-XX-XX	1901	90	1407	GCGS0055,8289_2#55,PHI-200910-10	Grad2014_2016	North America	USA	0.25	R	0.06	S	34.001 (F)	34		yes	16	R	S -> F	D -> G		S -> R
37444	GCGS0848	ERR855289	3	yes		80	43992	109	104	2010-XX-XX	1901	90	2212	GCGS0848,15335_6#44,PHI-201005-14	Grad2014_2016	North America	USA	0.125	S	0.06	S	34.001 (F)	34		yes	16	R	S -> F	D -> G		S -> R
27301	GCGS0027	ERR191756	3	yes		81	43064	108	66	2009-XX-XX	1901	90	1407	GCGS0027,8289_2#27,HON-200911-01	Grad2014_2016	North America	USA	0.25	R	0.03	S	34.001 (F)	34		yes	32	R	S -> F	D -> G		S -> R
37381	GCGS0029	ERR855226	3	yes		82	43868	107	112	2009-XX-XX	1901	90	1407	GCGS0029,15335_5#76,HON-200912-01	Grad2014_2016	North America	USA	0.25	R	0.06	S	34.001 (F)	34		yes	32	R	S -> F	D -> G		S -> R
82306	GCGS1002	ERR971374	3	yes		83	43868	112	105	2011-XX-XX	1901	90	1407	GCGS1002,16228_1#87,SFO-201104-10	Grad2014_2016	North America	USA	0.25	R	0.06	S	34.001 (F)	34		yes	8	R	S -> F	D -> G		S -> R
37380	GCGS0025	ERR855225	3	yes		84	43868	108	110	2009-XX-XX	1901	90	1407	GCGS0025,15335_5#75,HON-200909-02	Grad2014_2016	North America	USA	0.25	R	0.06	S	34.001 (F)	34		yes	16	R	S -> F	D -> G		S -> R
37450	GCGS0239	ERR855295	3	yes		85	42959	108	103	2010-XX-XX	1901	90	1407	GCGS0239,15335_6#50,SFO-201001-14	Grad2014_2016	North America	USA	0.5	R	0.125	S	34.001 (F)	34		yes	16	R	S -> F	D -> G		S -> R
37433	GCGS0873	ERR855278	3	yes		86	43973	105	110	2011-XX-XX	1901	90	1407	GCGS0873,15335_6#33,CHI-201106-12	Grad2014_2016	North America	USA	0.25	R	0.06	S	34.001 (F)	34		yes	16	R	S -> F	D -> G		S -> R
27352	GCGS0115	ERR223621	3	yes		87	43857	109	70	2010-XX-XX	1901	90	1407	GCGS0115,8727_8#19,HON-201006-03	Grad2014_2016	North America	USA	0.5	R	0.06	S	34.001 (F)	34		yes	16	R	S -> F	D -> G		S -> R
27287	GCGS0113	ERR223619	3	yes		88	43868	107	74	2010-XX-XX	1901	90	19328	GCGS0113,8727_8#17,HON-201002-07	Grad2014_2016	North America	USA	0.25	R	0.03	S	34.001 (F)	34		yes	32	R	S -> F	D -> G		S -> R
27374	GCGS0031	ERR191760	3	yes		89	41043	109	84	2009-XX-XX	1901	90	1407	GCGS0031,8289_2#31,HON-200912-08	Grad2014_2016	North America	USA	0.5	R	0.03	S	34.001 (F)	34		yes	32	R	S -> F	D -> G		S -> R
27421	GCGS0109	ERR223615	3	yes		90	40538	125	85	2010-XX-XX	1901	90	1407	GCGS0109,8727_8#13,HON-201001-06	Grad2014_2016	North America	USA	0.25	R	0.06	S	34.001 (F)	34		yes	32	R	S -> F	D -> G		S -> R
27433	GCGS0111	ERR223617	3	yes		91	40075	128	106	2010-XX-XX	1901	90	1407	GCGS0111,8727_8#15,HON-201001-07	Grad2014_2016	North America	USA	0.25	R	0.25	R	34.001 (F)	34		yes	32	R	S -> F	D -> G		S -> R
27414	GCGS0021	ERR191750	3	yes		92	46428	109	166	2009-XX-XX	1901	90	1407	GCGS0021,8289_2#21,HON-200904-12	Grad2014_2016	North America	USA	0.25	R	0.06	S	34.001 (F)	34		yes	32	R	S -> F	D -> G		S -> R
27345	GCGS0107	ERR223613	3	yes		93	41043	110	80	2010-XX-XX	1901	90	1407	GCGS0107,8727_8#11,GRB-201006-21	Grad2014_2016	North America	USA	0.25	R	0.125	S	34.001 (F)	34		yes	16	R	S -> F	D -> G		S -> R
37441	GCGS0977	ERR855286	3	yes		94	43852	108	108	2012-XX-XX	1901	90	1407	GCGS0977,15335_6#41,SDG-201201-15	Grad2014_2016	North America	USA	0.25	R	0.06	S	34.001 (F)	34		yes	16	R	S -> F	D -> G		S -> R
37426	GCGS0969	ERR855271	3	yes		95	43852	108	111	2011-XX-XX	1901	90	1407	GCGS0969,15335_6#26,SDG-201106-13	Grad2014_2016	North America	USA	0.25	R	0.06	S	34.001 (F)	34		yes	16	R	S -> F	D -> G		S -> R
37558	GCGS0988	ERR855403	3	yes		96	46386	108	103	2013-XX-XX	1901	90	1407	GCGS0988,15335_7#63,SDG-201302-09	Grad2014_2016	North America	USA	0.25	R	0.03	S	34.001 (F)	34		yes	8	R	S -> F	D -> G		S -> R
27401	GCGS0077	ERR191806	3	yes		97	41057	106	92	2009-XX-XX	1901	90	4378	GCGS0077,8289_2#77,SDG-200912-15	Grad2014_2016	North America	USA	0.25	R	0.06	S	34.001 (F)	34		yes	16	R	S -> F	D -> G		S -> R
37578	GCGS0910	ERR855423	3	yes		98	51293	104	100	2011-XX-XX	1901	90	1407	GCGS0910,15335_7#83,LAX-201105-03	Grad2014_2016	North America	USA	0.25	R	0.06	S	34.001 (F)	34		yes	16	R	S -> F	D -> G		S -> R
37564	GCGS1000	ERR855409	3	yes		99	43852	107	101	2011-XX-XX	1901	90	1407	GCGS1000,15335_7#69,SFO-201101-07	Grad2014_2016	North America	USA	0.25	R	0.06	S	34.001 (F)	34		yes	16	R	S -> F	D -> G		S -> R
27416	GCGS0189	ERR223695	3	yes		100	43815	112	86	2010-XX-XX	1901	90	4556	GCGS0189,8727_8#93,SDG-201001-04	Grad2014_2016	North America	USA	0.25	R	0.06	S	34.001 (F)	34		yes	16	R	S -> F	D -> G		S -> R
27444	GCGS0037	ERR191766	3	yes		101	46526	104	149	2009-XX-XX	1901	90	1407	GCGS0037,8289_2#37,LAX-200907-08	Grad2014_2016	North America	USA	0.5	R	0.125	S	34.001 (F)	34		yes	32	R	S -> F	D -> G		S -> R
37273	GCGS0841	ERR855121	3	yes		102	43868	106	95	2010-XX-XX	1901	90	1407	GCGS0841,15335_4#66,NYC-201009-05	Grad2014_2016	North America	USA	0.125	S	0.06	S	34.001 (F)	34		yes	16	R	S -> F	D -> G		S -> R
37073	GCGS0914	ERR854932	3	yes		103	43868	109	119	2012-XX-XX	1901	90	1407	GCGS0914,15335_2#66,LVG-201207-19	Grad2014_2016	North America	USA	0.25	R	0.06	S	34.001 (F)	34		yes	16	R	S -> F	D -> G		S -> R
58866	GCGS0980	ERR956690	3	yes		104	46428	107	115	2012-XX-XX	1901	90	1407	GCGS0980,16043_2#23,SDG-201202-11	Grad2014_2016	North America	USA	0.25	R	0.06	S	34.001 (F)	34		yes	16	R	S -> F	D -> G		S -> R
27314	GCGS0137	ERR223643	3	yes		105	41057	110	58	2010-XX-XX	1901	90	1407	GCGS0137,8727_8#41,LAX-201007-19	Grad2014_2016	North America	USA	0.25	R	0.06	S	34.001 (F)	34		yes	32	R	S -> F	D -> G		S -> R
27360	GCGS0124	ERR223630	3	yes		106	43062	108	100	2010-XX-XX	1901	90	1407	GCGS0124,8727_8#28,LAX-201004-13	Grad2014_2016	North America	USA	0.125	S	0.063	S	34.001 (F)	34		yes	16	R	S -> F	D -> G		S -> R
27288	GCGS0102	ERR223608	3	yes		107	47276	104	71	2010-XX-XX	1901	91	4951	GCGS0102,8727_8#6,ALB-201010-07	Grad2014_2016	North America	USA	0.125	S	0.063	S	34.001 (F)	34		yes	16	R	S -> F	D -> G		S -> R
37283	GCGS0844	ERR855129	3	yes		108	46428	110	99	2009-XX-XX	1901	91	19396	GCGS0844,15335_4#74,ORA-200912-09	Grad2014_2016	North America	USA	0.125	S	0.06	S	34.001 (F)	34		yes	16	R	S -> F	D -> G		S -> R
27370	GCGS0059	ERR191788	3	yes		109	48455	118	78	2009-XX-XX	1901	90	3709	GCGS0059,8289_2#59,PHX-200912-10	Grad2014_2016	North America	USA	0.25	R	0.125	S	34.001 (F)	34		yes	16	R	S -> F	D -> G		S -> R
37151	GCGS0757	ERR855006	3	yes		110	46428	103	111	2011-XX-XX	1901	89	6155	GCGS0757,15335_3#45,MIA-201109-10	Grad2014_2016	North America	USA	0.063	S	0.016	S	34.001 (F)	34		yes	4	R	S -> F	D -> G		S -> R
37035	GCGS1078	ERR854895	3	yes		111	41043	108	102	2008-XX-XX	1901	90	1407	GCGS1078,15335_2#29,PHX-200804-15	Grad2014_2016	North America	USA	0.25	R	0.125	S	34.001 (F)	34		yes	16	R	S -> F	D -> G		S -> R
37388	GCGS0851	ERR855233	3	yes		112	43852	107	108	2009-XX-XX	1901	90	1407	GCGS0851,15335_5#83,PHX-200902-10	Grad2014_2016	North America	USA	0.125	S	0.06	S	34.001 (F)	34		yes	8	R	S -> F	D -> G		S -> R
27452	GCGS0085	ERR191814	3	yes		113	44005	110	184	2009-XX-XX	1901	90	4533	GCGS0085,8289_2#85,SFO-200906-04	Grad2014_2016	North America	USA	0.25	R	0.03	S	34.001 (F)	34		yes	32	R	S -> F	D -> G		S -> R
37057	GCGS0929	ERR854917	3	yes		114	42726	122	116	2012-XX-XX	1901	90	3704	GCGS0929,15335_2#51,NYC-201202-19	Grad2014_2016	North America	USA	0.25	R	0.06	S	34.001 (F)	34		yes	8	R	S -> F	D -> G		S -> R
31784	ERR388335	ERR350035	3	yes		115	40334	113	82	2009-XX-XX	1901	627	1407	10868_8_56,ERS254089	Sanchez-Buso2019	Europe	Slovenia	0.125	S	0.125	S	34.001 (F)	34		yes	32	R	S -> F	D -> G		S -> R
31599	ERR388280	ERR349980	3	yes		116	43033	108	82	2008-XX-XX	1901	90	1407	10868_8_1,ERS254034	Sanchez-Buso2019	Europe	Netherlands	0.19	R	0.094	S	34.001 (F)	34		yes	32	R	S -> F	D -> G		S -> R
87773	ERR1560841	ERR1560841	3	yes		117	46422	102	201	2013-XX-XX	1901	90	8126	ECDC_PT13_072	Harris2018	Europe	Portugal	0.016	S	0.003	S	34.001 (F)	34		yes	32	R	S -> F	D -> G		S -> R
27306	GCGS0043	ERR191772	3	yes		118	47280	114	84	2009-XX-XX	1901	90	19329	GCGS0043,8289_2#43,LVG-200907-16	Grad2014_2016	North America	USA	0.25	R	0.06	S	34.001 (F)	34		yes	16	R	S -> F	D -> G		S -> R
27356	GCGS0049	ERR191778	3	yes		119	43982	110	132	2009-XX-XX	1901	90	19329	GCGS0049,8289_2#49,LVG-200910-03	Grad2014_2016	North America	USA	0.25	R	0.06	S	34.001 (F)	34		yes	16	R	S -> F	D -> G		S -> R
27341	GCGS0039	ERR191768	3	yes		120	43994	111	116	2009-XX-XX	1901	90	19329	GCGS0039,8289_2#39,LVG-200906-11	Grad2014_2016	North America	USA	0.25	R	0.125	S	34.001 (F)	34		yes	16	R	S -> F	D -> G		S -> R
27388	GCGS0141	ERR223647	3	yes		121	43868	107	82	2010-XX-XX	1901	90	19329	GCGS0141,8727_8#45,LVG-201003-09	Grad2014_2016	North America	USA	0.25	R	0.06	S	34.001 (F)	34		yes	16	R	S -> F	D -> G		S -> R
27336	GCGS0045	ERR191774	3	yes		122	43949	110	80	2009-XX-XX	1901	90	19329	GCGS0045,8289_2#45,LVG-200907-24	Grad2014_2016	North America	USA	0.25	R	0.06	S	34.001 (F)	34		yes	16	R	S -> F	D -> G		S -> R
37266	GCGS0836	ERR855114	3	yes		123	43868	109	98	2010-XX-XX	1901	90	19393	GCGS0836,15335_4#59,LVG-201001-14	Grad2014_2016	North America	USA	0.125	S	0.03	S	34.001 (F)	34		yes	16	R	S -> F	D -> G		S -> R
27382	GCGS0147	ERR223653	3	yes		124	41593	112	96	2010-XX-XX	1901	90	19329	GCGS0147,8727_8#51,LVG-201006-03	Grad2014_2016	North America	USA	0.25	R	0.125	S	34.001 (F)	34		yes	16	R	S -> F	D -> G		S -> R
27309	GCGS0143	ERR223649	3	yes		125	43187	110	72	2010-XX-XX	1901	90	19329	GCGS0143,8727_8#47,LVG-201004-12	Grad2014_2016	North America	USA	0.25	R	0.125	S	34.001 (F)	34		yes	16	R	S -> F	D -> G		S -> R
27326	GCGS0051	ERR191780	3	yes		126	46551	106	81	2009-XX-XX	1901	90	19329	GCGS0051,8289_2#51,LVG-200910-12	Grad2014_2016	North America	USA	0.25	R	0.06	S	34.001 (F)	34		yes	16	R	S -> F	D -> G		S -> R
37382	GCGS0835	ERR855227	3	yes		127	47572	105	105	2009-XX-XX	1901	90	19329	GCGS0835,15335_5#77,LVG-200909-20	Grad2014_2016	North America	USA	0.125	S	0.06	S	34.001 (F)	34		yes	16	R	S -> F	D -> G		S -> R
27312	GCGS0047	ERR191776	3	yes		128	46428	107	87	2009-XX-XX	1901	90	19329	GCGS0047,8289_2#47,LVG-200909-04	Grad2014_2016	North America	USA	0.25	R	0.06	S	34.001 (F)	34		yes	16	R	S -> F	D -> G		S -> R
27313	GCGS0046	ERR191775	3	yes		129	47284	105	81	2009-XX-XX	1901	90	19329	GCGS0046,8289_2#46,LVG-200906-06	Grad2014_2016	North America	USA	0.125	S	0.063	S	34.001 (F)	34		yes	16	R	S -> F	D -> G		S -> R
37267	GCGS1049	ERR855115	3	yes		130	41042	111	113	2007-XX-XX	1901	90	1407	GCGS1049,15335_4#60,LVG-200706-08	Grad2014_2016	North America	USA	0.125	S	0.125	S	34.001 (F)	34		yes	16	R	S -> F	D -> G		S -> R
37443	GCGS0889	ERR855288	3	yes		131	44005	113	105	2011-XX-XX	1901	91	4269	GCGS0889,15335_6#43,DEN-201103-15	Grad2014_2016	North America	USA	0.25	R	0.125	S	34.001 (F)	34		yes	16	R	S -> F	D -> G		S -> R
27299	GCGS0105	ERR223611	3	yes		132	47284	106	77	2010-XX-XX	1901	90	4269	GCGS0105,8727_8#9,DEN-201010-09	Grad2014_2016	North America	USA	0.25	R	0.06	S	34.001 (F)	34		yes	16	R	S -> F	D -> G		S -> R
37028	GCGS1042	ERR854888	3	yes		133	41042	116	110	2007-XX-XX	1901	90	1407	GCGS1042,15335_2#22,LAX-200703-11	Grad2014_2016	North America	USA	0.25	R	0.125	S	34.001 (F)	34		yes	16	R	S -> F	D -> G		S -> R
37024	GCGS0944	ERR854884	3	yes		134	41042	110	112	2005-XX-XX	1901	90	1407	GCGS0944,15335_2#18,POR-200511-11	Grad2014_2016	North America	USA	0.25	R	0.06	S	34.001 (F)	34		yes	16	R	S -> F	D -> G		S -> R
37272	GCGS1056	ERR855120	3	yes		135	47572	106	105	2007-XX-XX	1901	90	1407	GCGS1056,15335_4#65,LVG-200712-09	Grad2014_2016	North America	USA	0.125	S	0.063	S	34.001 (F)	34		yes	16	R	S -> F	D -> G		S -> R
37268	GCGS1051	ERR855116	3	yes		136	46428	105	107	2007-XX-XX	1901	90	1407	GCGS1051,15335_4#61,LVG-200706-19	Grad2014_2016	North America	USA	0.125	S	0.063	S	34.001 (F)	34		yes	16	R	S -> F	D -> G		S -> R
37034	GCGS1057	ERR854894	3	yes		137	42631	108	100	2008-XX-XX	1901	1587	19363	GCGS1057,15335_2#28,LVG-200802-21	Grad2014_2016	North America	USA	1	R	0.25	R	34.001 (F)	34		yes	6	R	S -> F	D -> G		S -> R
27473	GCGS0033	ERR191762	3	yes		138	46424	102	79	2009-XX-XX	1901	90	2212	GCGS0033,8289_2#33,LAX-200901-17	Grad2014_2016	North America	USA	0.25	R	0.06	S	34.001 (F)	34		yes	16	R	S -> F	D -> G		S -> R
37269	GCGS1052	ERR855117	3	yes		139	47572	103	105	2007-XX-XX	1901	90	1407	GCGS1052,15335_4#62,LVG-200706-21	Grad2014_2016	North America	USA	0.125	S	0.063	S	34.001 (F)	34		yes	16	R	S -> F	D -> G		S -> R
37027	GCGS0930	ERR854887	3	yes		140	41042	110	111	2006-XX-XX	1901	90	1407	GCGS0930,15335_2#21,ORA-200605-11	Grad2014_2016	North America	USA	0.25	R	0.03	S	34.001 (F)	34		yes	16	R	S -> F	D -> G		S -> R
37421	GCGS0921	ERR855266	3	yes		141	41042	113	111	2006-XX-XX	1901	90	1407	GCGS0921,15335_6#21,MIA-200604-09	Grad2014_2016	North America	USA	0.25	R	0.06	S	34.001 (F)	34		yes	16	R	S -> F	D -> G		S -> R
87318	ERR1602756	ERR1602756	3	yes		142	47381	100	169	2013-XX-XX	1901	90	3149	ECDC_FR13_073	Harris2018	Europe	France	0.125	S	0.064	S	34.001 (F)	34		yes	32	R	S -> F	D -> G		S -> R
87347	ERR1602785	ERR1602785	3	yes		143	46928	100	146	2013-XX-XX	1901	90	3149	ECDC_FR13_102	Harris2018	Europe	France	0.023	S	0.016	S	34.001 (F)	34		yes	4	R	S -> F	D -> G		S -> R
87535	ERR1514697	ERR1514697	3	yes		144	52718	103	191	2013-XX-XX	1901	new	11049	ECDC_HU13_072	Harris2018	Europe	Hungary	0.032	S	0.064	S	34.001 (F)	34		yes		NA	S -> F	D -> G		S -> R
37080	GCGS0981	ERR854868	3	yes		145	40800	104	83	2012-XX-XX	1901	90	1407	GCGS0981,15335_2#2,SDG-201205-05	Grad2014_2016	North America	USA	0.25	R	0.06	S	34.001 (F)	34		yes	16	R	S -> F	D -> G		S -> R
37568	GCGS0911	ERR855413	3	yes		146	46433	103	85	2011-XX-XX	1901	90	1407	GCGS0911,15335_7#73,LAX-201111-08	Grad2014_2016	North America	USA	0.25	R	0.06	S	34.001 (F)	34		yes	16	R	S -> F	D -> G		S -> R
37081	GCGS0883	ERR854869	3	yes		147	44147	112	99	2012-XX-XX	1901	90	1407	GCGS0883,15335_2#3,COL-201210-06	Grad2014_2016	North America	USA	0.25	R	0.03	S	34.001 (F)	34		yes	16	R	S -> F	D -> G		S -> R
27470	GCGS0101	ERR223607	3	yes		148	46422	116	84	2010-XX-XX	1901	90	1407	GCGS0101,8727_8#5,DEN-201001-01	Grad2014_2016	North America	USA	0.25	R	0.06	S	34.001 (F)	34		yes	16	R	S -> F	D -> G		S -> R
27387	GCGS0125	ERR223631	3	yes		149	46424	107	124	2010-XX-XX	1901	90	1407	GCGS0125,8727_8#29,LAX-201003-12	Grad2014_2016	North America	USA	0.25	R	0.06	S	34.001 (F)	34		yes	16	R	S -> F	D -> G		S -> R
27438	GCGS0123	ERR223629	3	yes		150	43868	112	74	2010-XX-XX	1901	NA	1407	GCGS0123,8727_8#27,LAX-201003-11	Grad2014_2016	North America	USA	0.25	R	0.125	S	34.001 (F)	34		yes	16	R	S -> F	D -> G		S -> R
37053	GCGS0894	ERR854913	3	yes		151	46389	111	112	2012-XX-XX	1901	90	1407	GCGS0894,15335_2#47,DEN-201206-13	Grad2014_2016	North America	USA	0.25	R	0.06	S	34.001 (F)	34		yes	16	R	S -> F	D -> G		S -> R
37400	GCGS0133	ERR855245	3	yes		152	43868	108	118	2010-XX-XX	1901	90	1407	GCGS0133,15335_5#95,LAX-201005-24	Grad2014_2016	North America	USA	0.25	R	0.03	S	34.001 (F)	34		yes	32	R	S -> F	D -> G		S -> R
37446	GCGS0159	ERR855291	3	yes		153	43868	108	96	2010-XX-XX	1901	90	1407	GCGS0159,15335_6#46,ORA-201005-05	Grad2014_2016	North America	USA	0.25	R	0.06	S	34.001 (F)	34		yes	8	R	S -> F	D -> G		S -> R
27368	GCGS0121	ERR223627	3	yes		154	46422	109	83	2010-XX-XX	1901	90	1407	GCGS0121,8727_8#25,LAX-201002-02	Grad2014_2016	North America	USA	0.5	R	0.06	S	34.001 (F)	34		yes	16	R	S -> F	D -> G		S -> R
37590	GCGS0908	ERR855435	3	yes		155	41042	111	105	2011-XX-XX	1901	90	1407	GCGS0908,15335_7#95,LAX-201103-09	Grad2014_2016	North America	USA	0.25	R	0.06	S	34.001 (F)	34		yes	16	R	S -> F	D -> G		S -> R
37515	GCGS0834	ERR855360	3	yes		156	46396	110	118	2012-XX-XX	1901	195	8534	GCGS0834,15335_7#20,LAX-201203-03	Grad2014_2016	North America	USA	0.125	S	0.03	S	34.001 (F)	34		yes	4	R	S -> F	D -> G		S -> R
82291	GCGS0904	ERR956685	3	yes		157	43861	110	114	2013-XX-XX	7360	new	1407	GCGS0904,16043_2#18,IND-201311-10	Grad2014_2016	North America	USA	0.25	R	0.06	S	34.001 (P)	34		yes	16	R	S -> F	D -> G		S -> R
27423	GCGS0195	ERR222894	3	yes		158	41042	108	81	2010-XX-XX	1901	90	1407	GCGS0195,8727_5#45,SDG-201002-01	Grad2014_2016	North America	USA	0.25	R	0.06	S	34.001 (F)	34		yes	16	R	S -> F	D -> G		S -> R
27398	GCGS0139	ERR223645	3	yes		159	44152	106	76	2010-XX-XX	1901	90	1407	GCGS0139,8727_8#43,LAX-201009-09	Grad2014_2016	North America	USA	0.25	R	0.125	S	34.001 (F)	34		yes	32	R	S -> F	D -> G		S -> R
27317	GCGS0135	ERR223641	3	yes		160	47291	105	67	2010-XX-XX	1901	90	1407	GCGS0135,8727_8#39,LAX-201005-27	Grad2014_2016	North America	USA	0.5	R	0.03	S	34.001 (F)	34		yes	16	R	S -> F	D -> G		S -> R
27350	GCGS0231	ERR222930	3	yes		161	43852	116	77	2010-XX-XX	1901	90	3158	GCGS0231,8727_5#81,SEA-201004-07	Grad2014_2016	North America	USA	0.25	R	0.03	S	34.001 (F)	34		yes	32	R	S -> F	D -> G		S -> R
27315	GCGS0003	ERR191732	3	yes		162	44207	113	77	2009-XX-XX	1901	90	1407	GCGS0003,8289_2#3,CHI-200910-08	Grad2014_2016	North America	USA	0.25	R	0.125	S	34.001 (F)	34		yes	16	R	S -> F	D -> G		S -> R
27367	GCGS0007	ERR191736	3	yes		163	43861	107	106	2009-XX-XX	1901	90	4986	GCGS0007,8289_2#7,CHI-200911-02	Grad2014_2016	North America	USA	0.25	R	0.06	S	34.001 (F)	34		yes	16	R	S -> F	D -> G		S -> R
27453	GCGS0095	ERR191824	3	yes		164	47269	107	97	2010-XX-XX	1901	90	1407	GCGS0095,8289_2#95,CHI-201009-04	Grad2014_2016	North America	USA	0.25	R	0.06	S	34.001 (F)	34		yes	16	R	S -> F	D -> G		S -> R
27462	GCGS0103	ERR223609	3	yes		165	41042	120	78	2010-XX-XX	1901	90	1407	GCGS0103,8727_8#7,DEN-201002-04	Grad2014_2016	North America	USA	0.25	R	0.03	S	34.001 (F)	34		yes	16	R	S -> F	D -> G		S -> R
27373	GCGS0097	ERR223603	3	yes		166	43993	117	74	2010-XX-XX	1901	90	1407	GCGS0097,8727_8#1,CHI-201009-06	Grad2014_2016	North America	USA	0.5	R	0.125	S	34.001 (F)	34		yes	16	R	S -> F	D -> G		S -> R
37065	GCGS0872	ERR854924	3	yes		167	43857	110	127	2012-XX-XX	1901	90	1407	GCGS0872,15335_2#58,BHM-201207-24	Grad2014_2016	North America	USA	0.25	R	0.06	S	34.001 (F)	34		yes	16	R	S -> F	D -> G		S -> R
87415	ERR1680314	ERR1680314	3	yes		168	46392	99	234	2013-XX-XX	1901	NA	3158	ECDC_GE13_057	Harris2018	Europe	Germany	0.016	S	0.006	S	34.001 (F)	34		yes		NA	S -> F	D -> G		S -> R
37434	GCGS0925	ERR855279	3	yes		169	43853	109	105	2011-XX-XX	1901	90	3431	GCGS0925,15335_6#34,MIN-201104-06	Grad2014_2016	North America	USA	0.25	R	0.06	S	34.001 (F)	34		yes	16	R	S -> F	D -> G		S -> R
37377	GCGS1068	ERR855222	3	yes		170	47284	112	98	2008-XX-XX	10241	90	19120	GCGS1068,15335_5#72,ORA-200805-06	Grad2014_2016	North America	USA	0.125	S	0.063	S	34.001 (F)	34		yes	16	R	S -> F	D -> G		S -> R
27418	GCGS0057	ERR191786	3	yes		171	46420	107	173	2009-XX-XX	1901	90	3158	GCGS0057,8289_2#57,PHX-200904-06	Grad2014_2016	North America	USA	0.25	R	0.06	S	34.001 (F)	34		yes	16	R	S -> F	D -> G		S -> R
27392	GCGS0181	ERR223687	3	yes		172	47280	106	138	2010-XX-XX	1901	90	3128	GCGS0181,8727_8#85,POR-201011-04	Grad2014_2016	North America	USA	0.5	R	0.125	S	34.001 (F)	34		yes	16	R	S -> F	D -> G		S -> R
37563	GCGS0946	ERR855408	3	yes		173	43994	106	107	2011-XX-XX	1901	90	3128	GCGS0946,15335_7#68,POR-201101-11	Grad2014_2016	North America	USA	0.25	R	0.125	S	34.001 (F)	34		yes	16	R	S -> F	D -> G		S -> R
37580	GCGS0945	ERR855425	3	yes		174	46561	105	101	2011-XX-XX	1901	NA	3128	GCGS0945,15335_7#85,POR-201101-03	Grad2014_2016	North America	USA	0.25	R	0.06	S	34.001 (F)	34		yes	16	R	S -> F	D -> G		S -> R
27417	GCGS0183	ERR223689	3	yes		175	46499	118	156	2010-XX-XX	1901	90	3128	GCGS0183,8727_8#87,POR-201012-07	Grad2014_2016	North America	USA	0.25	R	0.06	S	34.001 (F)	34		yes	16	R	S -> F	D -> G		S -> R
27289	GCGS0179	ERR223685	3	yes		176	46424	112	92	2010-XX-XX	1901	90	3128	GCGS0179,8727_8#83,POR-201009-03	Grad2014_2016	North America	USA	0.5	R	0.06	S	34.001 (F)	34		yes	16	R	S -> F	D -> G		S -> R
27298	GCGS0063	ERR191792	3	yes		177	47280	107	93	2009-XX-XX	1901	90	3128	GCGS0063,8289_2#63,POR-200908-08	Grad2014_2016	North America	USA	0.25	R	0.06	S	34.001 (F)	34		yes	16	R	S -> F	D -> G		S -> R
27335	GCGS0187	ERR223693	3	yes		178	46424	108	91	2010-XX-XX	1901	90	3128	GCGS0187,8727_8#91,POR-201012-09	Grad2014_2016	North America	USA	0.25	R	0.125	S	34.001 (F)	34		yes	16	R	S -> F	D -> G		S -> R
27399	GCGS0185	ERR223691	3	yes		179	43833	108	95	2010-XX-XX	1901	90	3128	GCGS0185,8727_8#89,POR-201012-08	Grad2014_2016	North America	USA	0.25	R	0.06	S	34.001 (F)	34		yes	16	R	S -> F	D -> G		S -> R
37060	GCGS0962	ERR854867	3	yes		180	40981	107	94	2012-XX-XX	1901	90	4269	GCGS0962,15335_2#1,POR-201206-07	Grad2014_2016	North America	USA	0.25	R	0.06	S	34.001 (F)	34		yes	16	R	S -> F	D -> G		S -> R
82303	GCGS0992	ERR956680	3	yes		181	43989	108	121	2011-XX-XX	1901	90	3128	GCGS0992,16043_2#13,SEA-201101-08	Grad2014_2016	North America	USA	0.25	R	0.06	S	34.001 (F)	34		yes	16	R	S -> F	D -> G		S -> R
82299	GCGS0965	ERR956672	3	yes		182	47508	109	116	2011-XX-XX	1901	90	3128	GCGS0965,16043_2#5,SDG-201104-02	Grad2014_2016	North America	USA	0.25	R	0.06	S	34.001 (F)	34		yes	16	R	S -> F	D -> G		S -> R
27359	GCGS0065	ERR191794	3	yes		183	47284	109	75	2009-XX-XX	1901	90	3128	GCGS0065,8289_2#65,POR-200908-10	Grad2014_2016	North America	USA	0.25	R	0.06	S	34.001 (F)	34		yes	16	R	S -> F	D -> G		S -> R
27406	GCGS0067	ERR191796	3	yes		184	43857	103	82	2009-XX-XX	1901	90	3149	GCGS0067,8289_2#67,SDG-200901-07	Grad2014_2016	North America	USA	0.25	R	0.125	S	34.001 (F)	34		yes	16	R	S -> F	D -> G		S -> R
37076	GCGS0998	ERR854935	3	yes		185	41042	113	121	2012-XX-XX	1901	196	3158	GCGS0998,15335_2#69,SEA-201205-14	Grad2014_2016	North America	USA	0.25	R	0.125	S	34.001 (F)	34		yes	16	R	S -> F	D -> G		S -> R
37072	GCGS0986	ERR854931	3	yes		186	43868	110	109	2012-XX-XX	1901	196	3158	GCGS0986,15335_2#65,SDG-201211-01	Grad2014_2016	North America	USA	0.25	R	0.06	S	34.001 (F)	34		yes	16	R	S -> F	D -> G		S -> R
37082	GCGS0996	ERR854939	3	yes		187	43868	110	107	2012-XX-XX	1901	196	3158	GCGS0996,15335_2#73,SEA-201203-05	Grad2014_2016	North America	USA	0.25	R	0.06	S	34.001 (F)	34		yes	16	R	S -> F	D -> G		S -> R
37064	GCGS0915	ERR854923	3	yes		188	47284	106	119	2012-XX-XX	1901	196	3158	GCGS0915,15335_2#57,LVG-201208-28	Grad2014_2016	North America	USA	0.25	R	0.125	S	34.001 (F)	34		yes	16	R	S -> F	D -> G		S -> R
37061	GCGS0997	ERR854920	3	yes		189	43857	110	110	2012-XX-XX	1901	196	3158	GCGS0997,15335_2#54,SEA-201203-07	Grad2014_2016	North America	USA	0.25	R	0.06	S	34.001 (F)	34		yes	16	R	S -> F	D -> G		S -> R
37051	GCGS0984	ERR854911	3	yes		190	40787	114	106	2012-XX-XX	1901	196	3158	GCGS0984,15335_2#45,SDG-201210-06	Grad2014_2016	North America	USA	0.25	R	0.06	S	34.001 (F)	34		yes	16	R	S -> F	D -> G		S -> R
82305	GCGS0995	ERR956676	3	yes		191	43974	107	118	2011-XX-XX	1901	196	3158	GCGS0995,16043_2#9,SEA-201106-03	Grad2014_2016	North America	USA	0.25	R	0.125	S	34.001 (F)	34		yes	16	R	S -> F	D -> G		S -> R
37387	GCGS0847	ERR855232	3	yes		192	41043	116	115	2009-XX-XX	1901	90	19121	GCGS0847,15335_5#82,PHI-200908-13	Grad2014_2016	North America	USA	0.125	S	0.03	S	34.001 (F)	34		yes	8	R	S -> F	D -> G		S -> R
82307	GCGS1003	ERR956673	3	yes		193	46420	112	117	2011-XX-XX	1901	90	3149	GCGS1003,16043_2#6,SFO-201105-05	Grad2014_2016	North America	USA	0.25	R	0.06	S	34.001 (F)	34		yes	16	R	S -> F	D -> G		S -> R
82298	GCGS0963	ERR956677	3	yes		194	45566	107	101	2013-XX-XX	1901	90	3158	GCGS0963,16043_2#10,POR-201303-04	Grad2014_2016	North America	USA	0.25	R	0.06	S	34.001 (F)	34		yes	16	R	S -> F	D -> G		S -> R
82295	GCGS0950	ERR956674	3	yes		195	47284	100	124	2011-XX-XX	1901	90	3158	GCGS0950,16043_2#7,POR-201108-01	Grad2014_2016	North America	USA	0.25	R	0.125	S	34.001 (F)	34		yes	16	R	S -> F	D -> G		S -> R
82296	GCGS0951	ERR956670	3	yes		196	47280	104	112	2011-XX-XX	1901	90	3158	GCGS0951,16043_2#3,POR-201108-21	Grad2014_2016	North America	USA	0.25	R	0.06	S	34.001 (F)	34		yes	16	R	S -> F	D -> G		S -> R
82297	GCGS0957	ERR956681	3	yes		197	45566	106	130	2011-XX-XX	1901	90	3158	GCGS0957,16043_2#14,POR-201111-11	Grad2014_2016	North America	USA	0.25	R	0.06	S	34.001 (F)	34		yes	16	R	S -> F	D -> G		S -> R
37589	GCGS0955	ERR855434	3	yes		198	46394	109	107	2011-XX-XX	1901	90	3158	GCGS0955,15335_7#94,POR-201111-07	Grad2014_2016	North America	USA	0.25	R	0.06	S	34.001 (F)	34		yes	8	R	S -> F	D -> G		S -> R
37576	GCGS0958	ERR855421	3	yes		199	47291	102	100	2011-XX-XX	1901	90	3158	GCGS0958,15335_7#81,POR-201112-12	Grad2014_2016	North America	USA	0.25	R	0.125	S	34.001 (F)	34		yes	16	R	S -> F	D -> G		S -> R
37431	GCGS0956	ERR855276	3	yes		200	47280	101	106	2011-XX-XX	1901	90	3158	GCGS0956,15335_6#31,POR-201111-08	Grad2014_2016	North America	USA	0.25	R	0.06	S	34.001 (F)	34		yes	16	R	S -> F	D -> G		S -> R
37435	GCGS0953	ERR855280	3	yes		201	45566	104	102	2011-XX-XX	1901	90	3158	GCGS0953,15335_6#35,POR-201110-11	Grad2014_2016	North America	USA	0.25	R	0.06	S	34.001 (F)	34		yes	16	R	S -> F	D -> G		S -> R
37052	GCGS0960	ERR854912	3	yes		202	45566	107	101	2012-XX-XX	1901	90	3158	GCGS0960,15335_2#46,POR-201201-08	Grad2014_2016	North America	USA	0.25	R	0.125	S	34.001 (F)	34		yes	8	R	S -> F	D -> G		S -> R
37070	GCGS0959	ERR854929	3	yes		203	43857	114	101	2012-XX-XX	1901	90	3158	GCGS0959,15335_2#63,POR-201201-05	Grad2014_2016	North America	USA	0.25	R	0.125	S	34.001 (F)	34		yes	16	R	S -> F	D -> G		S -> R
37048	GCGS0961	ERR854908	3	yes		204	41053	111	96	2012-XX-XX	1901	90	3158	GCGS0961,15335_2#42,POR-201202-06	Grad2014_2016	North America	USA	0.25	R	0.125	S	34.001 (F)	34		yes	16	R	S -> F	D -> G		S -> R
37430	GCGS0954	ERR855275	3	yes		205	46394	103	106	2011-XX-XX	1901	90	3158	GCGS0954,15335_6#30,POR-201110-12	Grad2014_2016	North America	USA	0.25	R	0.06	S	34.001 (F)	34		yes	16	R	S -> F	D -> G		S -> R
37429	GCGS0952	ERR855274	3	yes		206	46387	104	110	2011-XX-XX	1901	90	3158	GCGS0952,15335_6#29,POR-201110-09	Grad2014_2016	North America	USA	0.25	R	0.06	S	34.001 (F)	34		yes	16	R	S -> F	D -> G		S -> R
37557	GCGS0947	ERR855402	3	yes		207	45569	100	104	2011-XX-XX	1901	90	3158	GCGS0947,15335_7#62,POR-201105-04	Grad2014_2016	North America	USA	0.25	R	0.06	S	34.001 (F)	34		yes	16	R	S -> F	D -> G		S -> R
37565	GCGS0948	ERR855410	3	yes		208	47572	104	105	2011-XX-XX	1901	90	3158	GCGS0948,15335_7#70,POR-201105-14	Grad2014_2016	North America	USA	0.25	R	0.06	S	34.001 (F)	34		yes	16	R	S -> F	D -> G		S -> R
82304	GCGS0994	ERR956668	3	yes		209	43998	109	113	2011-XX-XX	1901	90	3158	GCGS0994,16043_2#1,SEA-201104-07	Grad2014_2016	North America	USA	0.25	R	0.06	S	34.001 (F)	34		yes	16	R	S -> F	D -> G		S -> R
37427	GCGS0993	ERR855272	3	yes		210	47576	106	112	2011-XX-XX	1901	90	3158	GCGS0993,15335_6#27,SEA-201102-13	Grad2014_2016	North America	USA	0.25	R	0.06	S	34.001 (F)	34		yes	16	R	S -> F	D -> G		S -> R
37581	GCGS0871	ERR855426	3	yes		211	46427	111	108	2011-XX-XX	1901	90	3158	GCGS0871,15335_7#86,BHM-201110-01	Grad2014_2016	North America	USA	0.25	R	0.06	S	34.001 (F)	34		yes	16	R	S -> F	D -> G		S -> R
27394	GCGS0235	ERR222934	3	yes		212	41463	110	77	2010-XX-XX	1901	90	1407	GCGS0235,8727_5#85,SEA-201011-03	Grad2014_2016	North America	USA	0.25	R	0.06	S	34.001 (F)	34		yes	16	R	S -> F	D -> G		S -> R
27385	GCGS0079	ERR191808	3	yes		213	47284	106	111	2009-XX-XX	1901	90	3158	GCGS0079,8289_2#79,SEA-200911-10	Grad2014_2016	North America	USA	0.25	R	0.06	S	34.001 (F)	34		yes	16	R	S -> F	D -> G		S -> R
37389	GCGS0061	ERR855234	3	yes		214	46424	108	115	2009-XX-XX	1901	90	3158	GCGS0061,15335_5#84,POR-200903-05	Grad2014_2016	North America	USA	0.5	R	0.06	S	34.001 (F)	34		yes	32	R	S -> F	D -> G		S -> R
27331	GCGS0127	ERR223633	3	yes		215	41042	115	73	2010-XX-XX	1901	250	19327	GCGS0127,8727_8#31,LAX-201003-15	Grad2014_2016	North America	USA	0.25	R	0.03	S	34.001 (F)	34		yes	8	R	S -> F	D -> G		S -> R
27282	GCGS0242	ERR222941	3	yes		216	40990	116	67	2010-XX-XX	1901	250	19327	GCGS0242,8727_5#92,SFO-201012-07	Grad2014_2016	North America	USA	0.063	S	0.032	S	34.001 (F)	34		yes	4	R	S -> F	D -> G		S -> R
87262	ERR1469572	ERR1469572	3	yes		217	46412	94	137	2013-XX-XX	1901	90	1407	ECDC_ES019	Harris2018	Europe	Spain	0.12	S	0.06	S	34.001 (F)	34		yes	16	R	S -> F	D -> G		S -> R
87397	ERR1469745	ERR1469745	3	yes		218	63153	87	179	2013-XX-XX	1901	90	1407	ECDC_GC_096	Harris2018	Europe	Norway	0.047	S	0.032	S	34.001 (F)	34		yes		NA	S -> F	D -> G		S -> R
87268	ERR1469577	ERR1469577	3	yes		219	64907	86	71	2013-XX-XX	1901	90	1407	ECDC_ES025	Harris2018	Europe	Spain	0.25	R	0.12	S	34.001 (F)	34		yes	32	R	S -> F	D -> G		S -> R
87285	ERR1469590	ERR1469590	3	yes		220	56171	97	134	2013-XX-XX	1901	926	1407	ECDC_ES043	Harris2018	Europe	Spain	0.38	R	0.125	S	34.011 (F)	34 variants		yes	32	R	S -> F	D -> G		S -> R
87258	ERR1471122	ERR1471122	3	yes		221	41843	128	109	2013-XX-XX	1901	90	1407	ECDC_ES015	Harris2018	Europe	Spain	0.094	S	0.047	S	34.001 (F)	34		yes	32	R	S -> F	D -> G		S -> R
87793	ERR1560861	ERR1560861	3	yes		222	46422	97	196	2013-XX-XX	1901	90	3431	ECDC_PT13_093	Harris2018	Europe	Portugal	0.032	S	0.023	S	34.001 (F)	34		yes	32	R	S -> F	D -> G		S -> R
87787	ERR1560855	ERR1560855	3	yes		223	41717	136	154	2013-XX-XX	1901	90	3431	ECDC_PT13_087	Harris2018	Europe	Portugal	0.032	S	0.012	S	34.001 (F)	34		yes	32	R	S -> F	D -> G		S -> R
87298	ERR1560947	ERR1560947	3	yes		224	41042	106	200	2013-XX-XX	1901	90	3158	ECDC_ES056	Harris2018	Europe	Spain	0.5	R	0.12	S	34.001 (F)	34		yes	32	R	S -> F	D -> G		S -> R
87184	ERR1555224	ERR1555224	3	yes		225	46484	98	176	2013-XX-XX	1901	90	1407	ECDC_CY13_004	Harris2018	Europe	Cyprus	0.094	S	0.064	S	34.001 (F)	34		yes		NA	S -> F	D -> G		S -> R
27389	GCGS0075	ERR191804	3	yes		226	44005	114	85	2009-XX-XX	1901	NA	1407	GCGS0075,8289_2#75,SDG-200912-14	Grad2014_2016	North America	USA	0.25	R	0.06	S	34.001 (F)	34		yes	8	R	S -> F	D -> G		S -> R
37550	GCGS0759	ERR855395	3	yes		227	49669	106	103	2013-XX-XX	1901	90	4781	GCGS0759,15335_7#55,MIA-201307-06	Grad2014_2016	North America	USA	0.125	S	0.063	S	34.001 (F)	34		yes	16	R	S -> F	D -> G		S -> R
27391	GCGS0023	ERR191752	3	yes		228	46517	109	131	2009-XX-XX	1901	254	1405	GCGS0023,8289_2#23,HON-200909-01	Grad2014_2016	North America	USA	0.25	R	0.03	S	34.001 (F)	34		yes	16	R	S -> F	D -> G		S -> R
27400	GCGS0081	ERR191810	3	yes		229	43833	107	81	2009-XX-XX	1901	90	3158	GCGS0081,8289_2#81,SEA-200911-15	Grad2014_2016	North America	USA	0.25	R	0.06	S	34.001 (F)	34		yes	16	R	S -> F	D -> G		S -> R
49191	SRR3361329	SRR3361329	3	yes		230	67309	80	68	2009-07-30	1901	NA	3149	1bf97ace-7a6d-4b79-b729-c53e5ac082a5	Eyre2017	Europe	UK		NA		NA	34.001 (F)	34		yes	32	R	S -> F	D -> G		S -> R
87748	ERR1560816	ERR1560816	3	yes		231	39058	149	147	2013-XX-XX	7360	90	1407	ECDC_PT13_045	Harris2018	Europe	Portugal	0.047	S	0.032	S	34.001 (F)	34		yes	32	R	S -> F	D -> G		S -> R
87557	ERR1469635	ERR1469635		yes		232	35978	160	136	2013-XX-XX	7360	NA	10675	ECDC_IT2914	Harris2018	Europe	Italy	0.023	S	0.047	S	34.001 (F)	34		yes	32	R	S -> F	D -> G		S -> R
87757	ERR1560825	ERR1560825	3	yes		233	46826	93	154	2013-XX-XX	7360	90	1407	ECDC_PT13_055	Harris2018	Europe	Portugal	0.064	S	0.032	S	34.001 (F)	34		yes	32	R	S -> F	D -> G		S -> R
87769	ERR1560837	ERR1560837	3	yes		234	46827	96	177	2013-XX-XX	7360	90	1407	ECDC_PT13_068	Harris2018	Europe	Portugal	0.047	S	0.023	S	34.001 (F)	34		yes	12	R	S -> F	D -> G		S -> R
87792	ERR1560860	ERR1560860	3	yes		235	52695	94	176	2013-XX-XX	7360	90	1407	ECDC_PT13_092	Harris2018	Europe	Portugal	0.047	S	0.032	S	34.001 (F)	34		yes	16	R	S -> F	D -> G		S -> R
87920	ERR1555221	ERR1555221	3	yes		236	51863	96	177	2013-XX-XX	7360	90	8987	ECDC_RB13002399	Harris2018	Europe	UK	0.094	S	0.03	S	34.001 (F)	34		yes	16	R	S -> F	D -> G		S -> R
87998	ERR1528133	ERR1528133	3	yes		237	47029	93	171	2013-XX-XX	7360	90	8987	ECDC_SI13_049	Harris2018	Europe	Slovenia	0.094	S	0.047	S	34.001 (F)	34		yes		NA	S -> F	D -> G		S -> R
87845	ERR1549784	ERR1549784	3	yes		238	58296	96	231	2013-XX-XX	7360	90	4945	ECDC_RB13001661	Harris2018	Europe	UK	0.5	R	0.03	S	34.001 (F)	34		yes	16	R	S -> F	D -> G		S -> R
87902	ERR1555202	ERR1555202	3	yes		239	46427	99	182	2013-XX-XX	7360	90	1407	ECDC_RB13002142	Harris2018	Europe	UK	0.094	S	0.015	S	34.001 (F)	34		yes	16	R	S -> F	D -> G		S -> R
37084	GCGS0917	ERR854940	3	yes		240	41531	108	121	2013-XX-XX	7360	90	1407	GCGS0917,15335_2#74,LVG-201304-23	Grad2014_2016	North America	USA	0.25	R	0.06	S	34.001 (F)	34		yes	16	R	S -> F	D -> G		S -> R
37555	GCGS0918	ERR855400	3	yes		241	46425	111	105	2013-XX-XX	7360	90	1407	GCGS0918,15335_7#60,LVG-201306-21	Grad2014_2016	North America	USA	0.25	R	0.06	S	34.001 (F)	34		yes	16	R	S -> F	D -> G		S -> R
37300	GCGS0856	ERR855145	3	yes		242	45615	109	118	2011-XX-XX	7360	91	3709	GCGS0856,15335_4#90,POR-201109-03	Grad2014_2016	North America	USA	0.125	S	0.06	S	34.001 (F)	34		yes	8	R	S -> F	D -> G		S -> R
37068	GCGS0938	ERR854927	3	yes		243	42304	115	135	2012-XX-XX	7360	90	1407	GCGS0938,15335_2#61,PHI-201209-30	Grad2014_2016	North America	USA	1	R	0.032	S	34.001 (F)	34		yes	16	R	S -> F	D -> G		S -> R
37508	GCGS0849	ERR855353	3	yes		244	46425	112	116	2012-XX-XX	7360	91	1407	GCGS0849,15335_7#13,PHI-201211-11	Grad2014_2016	North America	USA	0.125	S	0.03	S	34.001 (F)	34		yes	16	R	S -> F	D -> G		S -> R
48723	SRR3360709	SRR3360709	3	yes		245	55596	87	120	2010-08-18	7360	NA	1407	c24b791e-c9c6-4d0b-9caa-eeba42de6041	Eyre2017	Europe	UK	0.125	S		NA	34.001 (F)	34		yes	32	R	S -> F	D -> G		S -> R
48672	SRR3360658	SRR3360658	3	yes		246	55207	90	101	2010-09-17	7360	90	1407	7d5aad71-0bfc-42e8-b17e-6e8eb6a35ec5	Eyre2017	Europe	UK	0.125	S		NA	34.001 (F)	34		yes	16	R	S -> F	D -> G		S -> R
82572	SRR7226395	SRR7226395	3	yes		247	59462	77	75	2012-XX-XX	1901	90	1407	24	Ryan2018	Europe	Ireland	0.25	R	0.094	S	34.001 (F)	34		yes	>32	R	S -> F	D -> G		S -> R
82573	SRR7226390	SRR7226390	3	yes		248	59462	79	71	2013-XX-XX	1901	90	1407	9	Ryan2018	Europe	Ireland	0.125	S	0.064	S	34.001 (F)	34		yes	>32	R	S -> F	D -> G		S -> R
54341	LRRBGS_0109	SRR8945121	3	yes		249	46812	121	46	2013-XX-XX	1901	90	19503		Costa-Lourenco2018	South America	Brazil	0.25	R	0.063	S	34.001 (F)	34		yes	8	R	S -> F	D -> G		S -> R
48742	SRR3360728	SRR3360728	3	yes		250	55193	90	80	2010-09-24	1901	90	1407	e210b142-0823-4ce5-8ec0-66e4e4bcf44a	Eyre2017	Europe	UK	0.125	S		NA	34.001 (F)	34		yes	16	R	S -> F	D -> G		S -> R
78528	SRR1661203	SRR1661203	3	yes		251	65474	71	62	2008-XX-XX	1901	97	3158	31350	Demczuk2015	North America	Canada	0.125	S	0.063	S	53.003 (P)	34 variants		yes	16	R	S -> F	D -> G		S -> R
78531	SRR1661206	SRR1661206	3	yes		252	69564	75	35	2008-XX-XX	1901	90	3158	31357	Demczuk2015	North America	Canada	0.25	R	0.125	S	34.003 (P)	34 variants		yes	16	R	S -> F	D -> G		S -> R
78540	SRR1661215	SRR1661215	3	yes		253	67453	69	58	2009-XX-XX	1901	90	3149	32123	Demczuk2015	North America	Canada	0.125	S	0.063	S	34.001 (F)	34		yes	8	R	S -> F	D -> G		S -> R
78622	SRR1661307	SRR1661307	3	yes		254	67068	74	53	2009-XX-XX	1901	97	5640	35415	Demczuk2015	North America	Canada	0.125	S	0.063	S	34.001 (F)	34		yes	16	R	S -> F	D -> G		S -> R
78625	SRR1661310	SRR1661310	3	yes		255	71187	77	52	2009-XX-XX	1901	90	3158	35423	Demczuk2015	North America	Canada	0.125	S	<=0.032	S	34.001 (F)	34		yes	32	R	S -> F	D -> G		S -> R
78526	SRR1661201	SRR1661201	3	yes		256	67966	68	74	2008-XX-XX	1901	90	3158	31348	Demczuk2015	North America	Canada	0.25	R	0.125	S	34.001 (F)	34		yes	16	R	S -> F	D -> G		S -> R
88321	SRR2736223	SRR2736223	3	yes		257	84865	81	55	2012-XX-XX	1901	91	3158	35835	Demczuk2016	North America	Canada	0.125	S	0.125	S	34.001 (F)	34		yes		NA	S -> F	D -> G		S -> R
88320	SRR2736222	SRR2736222	3	yes		258	71375	71	72	2012-XX-XX	1901	91	3158	35809	Demczuk2016	North America	Canada	0.125	S	0.125	S	34.001 (F)	34		yes		NA	S -> F	D -> G		S -> R
78630	SRR1661315	SRR1661315	3	yes		259	84716	71	37	2012-XX-XX	1901	98	3158	35435	Demczuk2015	North America	Canada	0.125	S	0.125	S	34.001 (F)	34		yes	16	R	S -> F	D -> G		S -> R
78590	SRR1661271	SRR1661271	3	yes		260	71471	86	70	2011-XX-XX	1901	90	3158	34349	Demczuk2015	North America	Canada	0.25	R	0.125	S	34.001 (F)	34		yes	16	R	S -> F	D -> G		S -> R
82229	SRR2736280	SRR2736280		yes		261	85107	65	117	2014-XX-XX	1901	90	1407	38131	Demczuk2016	North America	Canada	0.125	S	0.125	S	34.001 (F)	34		yes		NA	S -> F	D -> G		S -> R
31462	ERR388288	ERR349988	3	yes		262	43033	109	73	2008-XX-XX	1901	90	3158	10868_8_9,ERS254042	Sanchez-Buso2019	Europe	France	0.125	S	0.125	S	34.001 (F)	34		yes	32	R	S -> F	D -> G		S -> R
87758	ERR1560826	ERR1560826	3	yes		263	58655	87	162	2013-XX-XX	1901	90	9158	ECDC_PT13_056	Harris2018	Europe	Portugal	0.047	S	0.032	S	34.001 (F)	34		yes	32	R	S -> F	D -> G		S -> R
87785	ERR1560853	ERR1560853	3	yes		264	52718	96	235	2013-XX-XX	1901	90	9158	ECDC_PT13_085	Harris2018	Europe	Portugal	0.023	S	0.008	S	34.001 (F)	34		yes	6	R	S -> F	D -> G		S -> R
87783	ERR1560851	ERR1560851	3	yes		265	59483	86	190	2013-XX-XX	1901	90	1407	ECDC_PT13_083	Harris2018	Europe	Portugal	0.016	S	0.002	S	34.001 (F)	34		yes	4	R	S -> F	D -> G		S -> R
87548	ERR1514687	ERR1514687	3	yes		266	55652	92	265	2013-XX-XX	1901	90	2212	ECDC_HU13_089	Harris2018	Europe	Hungary	0.125	S	0.125	S	34.001 (F)	34		yes		NA	S -> F	D -> G		S -> R
88036	ERR1469680	ERR1469680	3	yes		267	52718	92	200	2013-XX-XX	1901	90	11041	ECDC_SK13_068	Harris2018	Europe	Slovakia	0.047	S	0.032	S	34.001 (F)	34		yes		NA	S -> F	D -> G		S -> R
87260	ERR1471123	ERR1471123	3	yes		268	46415	96	104	2013-XX-XX	1901	90	9815	ECDC_ES017	Harris2018	Europe	Spain	0.25	R	0.06	S	34.001 (F)	34		yes	16	R	S -> F	D -> G		S -> R
87427	ERR1549687	ERR1549687	3	yes		269	46418	100	170	2013-XX-XX	1901	985	10783	ECDC_GE13_073	Harris2018	Europe	Germany	0.064	S	0.032	S	34.013 (F)	34 variants		yes		NA	S -> F	D -> G		S -> R
87522	ERR1514707	ERR1514707	3	yes		270	43939	98	177	2013-XX-XX	1901	90	1407	ECDC_HU13_060	Harris2018	Europe	Hungary	0.064	S	0.032	S	34.001 (F)	34		yes		NA	S -> F	D -> G		S -> R
87180	ERR1514795	ERR1514795	3	yes		271	48868	107	227	2013-XX-XX	1901	90	1407	ECDC_BE13_498	Harris2018	Europe	Belgium	0.125	S	0.03	S	34.001 (F)	34		yes	16	R	S -> F	D -> G		S -> R
87544	ERR1680306	ERR1680306	3	yes		272	55651	91	229	2013-XX-XX	10241	90	11052	ECDC_HU13_084	Harris2018	Europe	Hungary	0.016	S	0.002	S	34.001 (F)	34		yes	0.003	S	S -> F	D -> G		S -> R
87543	ERR1514691	ERR1514691	3	yes		273	57447	88	208	2013-XX-XX	10241	90	11052	ECDC_HU13_083	Harris2018	Europe	Hungary	0.064	S	0.064	S	34.001 (F)	34		yes		NA	S -> F	D -> G		S -> R
87574	ERR1528126	ERR1528126	3	yes		274	57051	88	142	2013-XX-XX	10241	90	8826	ECDC_IT2967	Harris2018	Europe	Italy	0.047	S	0.023	S	34.001 (F)	34		yes	32	R	S -> F	D -> G		S -> R
87531	ERR1514701	ERR1514701	3	yes		275	55552	98	193	2013-XX-XX	10241	90	11048	ECDC_HU13_068	Harris2018	Europe	Hungary	0.016	S	0.012	S	34.001 (F)	34		yes		NA	S -> F	D -> G		S -> R
87542	ERR1514692	ERR1514692	3	yes		276	56669	88	219	2013-XX-XX	10241	90	11050	ECDC_HU13_082	Harris2018	Europe	Hungary	0.016	S	0.003	S	34.001 (F)	34		yes		NA	S -> F	D -> G		S -> R
87577	ERR1469665	ERR1469665	3	yes		277	55654	90	187	2013-XX-XX	10241	90	8826	ECDC_IT2970	Harris2018	Europe	Italy	0.094	S	0.032	S	34.001 (F)	34		yes	32	R	S -> F	D -> G		S -> R
87517	ERR1514713	ERR1514713	3	yes		278	52696	101	176	2013-XX-XX	1901	90	1407	ECDC_HU13_055	Harris2018	Europe	Hungary	0.064	S	0.047	S	34.001 (F)	34		yes		NA	S -> F	D -> G		S -> R
87166	ERR1514784	ERR1514784	3	yes		279	52697	94	149	2013-XX-XX	1901	90	1407	ECDC_BE13_484	Harris2018	Europe	Belgium	0.125	S	0.03	S	34.001 (F)	34		yes	16	R	S -> F	D -> G		S -> R
87167	ERR1514785	ERR1514785	3	yes		280	52697	95	200	2013-XX-XX	1901	90	1407	ECDC_BE13_485	Harris2018	Europe	Belgium	0.06	S	0.03	S	34.001 (F)	34		yes	16	R	S -> F	D -> G		S -> R
87420	ERR1549681	ERR1549681	3	yes		281	46425	101	168	2013-XX-XX	1901	90	6969	ECDC_GE13_064	Harris2018	Europe	Germany	0.094	S	0.047	S	34.001 (F)	34		yes		NA	S -> F	D -> G		S -> R
87242	ERR1528183	ERR1528183	3	yes		282	52694	97	148	2013-XX-XX	1901	90	1407	ECDC_DK13_508	Harris2018	Europe	Denmark	0.064	S	0.016	S	34.001 (F)	34		yes	32	R	S -> F	D -> G		S -> R
87236	ERR1528177	ERR1528177	3	yes		283	52714	94	171	2013-XX-XX	1901	90	1407	ECDC_DK13_502	Harris2018	Europe	Denmark	0.094	S	0.002	S	34.001 (F)	34		yes	16	R	S -> F	D -> G		S -> R
87211	ERR1528158	ERR1528158	3	yes		284	55654	93	163	2013-XX-XX	1901	90	1407	ECDC_DK13_476	Harris2018	Europe	Denmark	0.5	R	0.094	S	34.001 (F)	34		yes	32	R	S -> F	D -> G		S -> R
87206	ERR1528153	ERR1528153	3	yes		285	49447	90	170	2013-XX-XX	1901	90	1407	ECDC_DK13_470	Harris2018	Europe	Denmark	0.5	R	0.064	S	34.001 (F)	34		yes	32	R	S -> F	D -> G		S -> R
87213	ERR1514836	ERR1514836	3	yes		286	58570	89	140	2013-XX-XX	1901	90	1407	ECDC_DK13_478	Harris2018	Europe	Denmark	0.38	R	0.064	S	34.001 (F)	34		yes	32	R	S -> F	D -> G		S -> R
87150	ERR1514763	ERR1514763	3	yes		287	47898	94	156	2013-XX-XX	1901	90	1407	ECDC_BE13_468	Harris2018	Europe	Belgium	0.25	R	0.125	S	34.001 (F)	34		yes	16	R	S -> F	D -> G		S -> R
87159	ERR1514773	ERR1514773	3	yes		288	47898	94	143	2013-XX-XX	1901	90	1407	ECDC_BE13_477	Harris2018	Europe	Belgium	0.125	S	0.06	S	34.001 (F)	34		yes	8	R	S -> F	D -> G		S -> R
87525	ERR1514705	ERR1514705	3	yes		289	56170	92	160	2013-XX-XX	1901	90	2212	ECDC_HU13_063	Harris2018	Europe	Hungary	0.094	S	0.047	S	34.001 (F)	34		yes		NA	S -> F	D -> G		S -> R
87422	ERR1549683	ERR1549683	3	yes		290	52685	92	233	2013-XX-XX	1901	90	10782	ECDC_GE13_066	Harris2018	Europe	Germany	0.064	S	0.047	S	34.001 (F)	34		yes		NA	S -> F	D -> G		S -> R
87416	ERR1549678	ERR1549678	3	yes		291	52859	95	214	2013-XX-XX	1901	90	1407	ECDC_GE13_058	Harris2018	Europe	Germany	0.016	S	0.016	S	34.001 (F)	34		yes		NA	S -> F	D -> G		S -> R
88050	ERR1514718	ERR1514718	3	yes		292	52478	97	168	2013-XX-XX	1901	90	4275	ECDC_SK13_100	Harris2018	Europe	Slovakia	0.064	S	0.032	S	34.001 (F)	34		yes		NA	S -> F	D -> G		S -> R
87128	ERR1528232	ERR1528232	3	yes		293	58554	88	194	2013-XX-XX	1901	90	1407	ECDC_BE13_445	Harris2018	Europe	Belgium	0.06	S	0.03	S	34.001 (F)	34		yes	8	R	S -> F	D -> G		S -> R
87127	ERR1528231	ERR1528231	3	yes		294	58554	88	187	2013-XX-XX	1901	90	1407	ECDC_BE13_444	Harris2018	Europe	Belgium	0.125	S	0.06	S	34.001 (F)	34		yes	8	R	S -> F	D -> G		S -> R
87160	ERR1514776	ERR1514776	3	yes		295	58655	88	157	2013-XX-XX	1901	90	1407	ECDC_BE13_478	Harris2018	Europe	Belgium	0.125	S	0.03	S	34.001 (F)	34		yes	8	R	S -> F	D -> G		S -> R
87142	ERR1514759	ERR1514759	3	yes		296	58626	85	136	2013-XX-XX	1901	90	1407	ECDC_BE13_459	Harris2018	Europe	Belgium	0.125	S	0.06	S	34.001 (F)	34		yes	16	R	S -> F	D -> G		S -> R
87632	ERR1555240	ERR1555240	3	yes		297	56171	91	181	2013-XX-XX	1901	90	1407	ECDC_MT13_019	Harris2018	Europe	Malta	0.016	S	0.016	S	34.001 (F)	34		yes	0.75	R	S -> F	D -> G		S -> R
87716	ERR1560784	ERR1560784	3	yes		298	59483	99	151	2013-XX-XX	1901	90	1407	ECDC_PT13_012	Harris2018	Europe	Portugal	0.016	S	0.004	S	34.001 (F)	34		yes	2	R	S -> F	D -> G		S -> R
37572	GCGS0968	ERR855417	3	yes		299	47284	98	106	2011-XX-XX	1901	89	5643	GCGS0968,15335_7#77,SDG-201106-04	Grad2014_2016	North America	USA	0.125	S	0.032	S	34.001 (F)	34		yes	4	R	S -> F	D -> G		S -> R
37166	GCGS0767	ERR855021	3	yes		300	41042	106	121	2011-XX-XX	1901	90	3709	GCGS0767,15335_3#60,NOR-201109-02	Grad2014_2016	North America	USA	0.25	R	0.125	S	34.001 (F)	34		yes	16	R	S -> F	D -> G		S -> R
88049	ERR1514677	ERR1514677	3	yes		301	49411	101	197	2013-XX-XX	1901	90	1407	ECDC_SK13_098	Harris2018	Europe	Slovakia	0.064	S	0.032	S	34.001 (F)	34		yes		NA	S -> F	D -> G		S -> R
88033	ERR1680300	ERR1680300	3	yes		302	49022	99	242	2013-XX-XX	1901	90	3431	ECDC_SK13_065	Harris2018	Europe	Slovakia	0.094	S	0.047	S	34.001 (F)	34		yes		NA	S -> F	D -> G		S -> R
88037	ERR1469681	ERR1469681	3	yes		303	46433	95	191	2013-XX-XX	1901	90	1407	ECDC_SK13_069	Harris2018	Europe	Slovakia	0.064	S	0.064	S	34.001 (F)	34		yes		NA	S -> F	D -> G		S -> R
88053	ERR1514721	ERR1514721	3	yes		304	40418	119	183	2013-XX-XX	1901	90	1407	ECDC_SK13_103	Harris2018	Europe	Slovakia	0.094	S	0.047	S	34.001 (F)	34		yes		NA	S -> F	D -> G		S -> R
88031	ERR1680299	ERR1680299	3	yes		305	47562	94	254	2013-XX-XX	1901	90	1407	ECDC_SK13_063	Harris2018	Europe	Slovakia	0.094	S	0.047	S	34.001 (F)	34		yes		NA	S -> F	D -> G		S -> R
88035	ERR1469679	ERR1469679	3	yes		306	46433	95	182	2013-XX-XX	1901	90	1407	ECDC_SK13_067	Harris2018	Europe	Slovakia	0.064	S	0.023	S	34.001 (F)	34		yes		NA	S -> F	D -> G		S -> R
87429	ERR1549689	ERR1549689	3	yes		307	43971	97	176	2013-XX-XX	1901	90	1407	ECDC_GE13_075	Harris2018	Europe	Germany	0.047	S	0.023	S	34.001 (F)	34		yes		NA	S -> F	D -> G		S -> R
88018	ERR1514675	ERR1514675	3	yes		308	49128	99	237	2013-XX-XX	11602	90	8695	ECDC_SI13_074	Harris2018	Europe	Slovenia	0.064	S	0.032	S	34.001 (F)	34		yes		NA	S -> F	D -> G		S -> R
87107	ERR1469619	ERR1469619	3	yes		309	41447	120	94	2013-XX-XX	10241	90	9972	ECDC_AT13_514	Harris2018	Europe	Austria	0.125	S	0.064	S	34.001 (F)	34		yes		NA	S -> F	D -> G		S -> R
87300	ERR1560949	ERR1560949	3	yes		310	39125	158	185	2013-XX-XX	10241	90	9972	ECDC_ES058	Harris2018	Europe	Spain	0.12	S	0.06	S	34.001 (F)	34		yes	16	R	S -> F	D -> G		S -> R
87301	ERR1560950	ERR1560950	3	yes		311	43107	127	193	2013-XX-XX	10241	90	9972	ECDC_ES059	Harris2018	Europe	Spain	0.12	S	0.06	S	34.001 (F)	34		yes	16	R	S -> F	D -> G		S -> R
87294	ERR1560943	ERR1560943	3	yes		312	40595	128	196	2013-XX-XX	1901	new	4275	ECDC_ES052	Harris2018	Europe	Spain	0.12	S	0.06	S	34.001 (F)	34		yes	16	R	S -> F	D -> G		S -> R
88008	ERR1528143	ERR1528143	3	yes		313	41056	136	151	2013-XX-XX	1901	NA	10834	ECDC_SI13_064	Harris2018	Europe	Slovenia	0.047	S	0.032	S	34.001 (F)	34		yes		NA	S -> F	D -> G		S -> R
87509	ERR1528217	ERR1528217	3	yes		314	52697	96	201	2013-XX-XX	1901	303	8343	ECDC_HU13_044	Harris2018	Europe	Hungary	0.047	S	0.023	S	34.001 (F)	34		yes		NA	S -> F	D -> G		S -> R
82568	SRR7226407	SRR7226407	3	yes		315	67580	72	72	2014-XX-XX	1901	507	5622	286088	Ryan2018	Europe	Ireland	0.094	S	0.023	S	34.001 (F)	34		yes	>32	R	S -> F			S -> R
87093	ERR1469612	ERR1469612	3	yes		316	52647	93	98	2013-XX-XX	1901	507	5622	ECDC_AT13_500	Harris2018	Europe	Austria	0.125	S	0.064	S	34.001 (F)	34		yes		NA	S -> F			S -> R
87106	ERR1471138	ERR1471138	3	yes		317	48602	102	124	2013-XX-XX	1901	507	5622	ECDC_AT13_513	Harris2018	Europe	Austria	0.125	S	0.047	S	34.001 (F)	34		yes		NA	S -> F			S -> R
87086	ERR1469606	ERR1469606	3	yes		318	49556	100	263	2013-XX-XX	1901	507	5622	ECDC_AT13_493	Harris2018	Europe	Austria	0.094	S	0.064	S	34.001 (F)	34		yes		NA	S -> F			S -> R
88083	ERR1560903	ERR1560903	3	yes		319	52661	97	178	2013-XX-XX	1901	90	1407	ECDC_T2_ES021	Harris2018	Europe	Spain	0.25	R	0.06	S	34.001 (F)	34		yes	16	R	S -> F	D -> G		S -> R
86870	SRR5827373	SRR5827373	3	yes		320	43140	112	47	2015-04-23	1901	90	-	NZ2015-310,AUSMDU00007069	Lee2018	Oceania	New Zealand	0.004	S	0.004	S	34.001 (F)	34		yes	2	R	S -> F	D -> G		S -> R
86726	SRR5827202	SRR5827202		yes		321	40071	111	45	2015-03-05	1901	90	-	NZ2015-230,AUSMDU00006989	Lee2018	Oceania	New Zealand	0.12	S	0.03	S	34.001 (F)	34		yes	8	R	S -> F	D -> G		S -> R
86782	SRR5827318	SRR5827318	3	yes		322	39415	114	63	2015-04-14	1901	90	-	NZ2015-294,AUSMDU00007053	Lee2018	Oceania	New Zealand	0.06	S	0.03	S	34.001 (F)	34		yes	8	R	S -> F	D -> G		S -> R
86541	SRR5827032	SRR5827032	3	yes		323	52762	91	43	2015-05-01	1901	90	-	NZ2015-332,AUSMDU00007091	Lee2018	Oceania	New Zealand	0.06	S	0.03	S	34.001 (F)	34		yes	4	R	S -> F	D -> G		S -> R
48647	SRR3360633	SRR3360633	3	yes		324	59528	84	98	2010-08-04	1901	90	1407	5cad1d89-1b4a-4090-87dc-c004f956eff5	Eyre2017	Europe	UK	0.125	S		NA	34.001 (F)	34		yes	32	R	S -> F	D -> G		S -> R
49187	SRR3361325	SRR3361325	3	yes		325	55222	92	115	2010-08-10	1901	90	1407	15926d1a-232c-4901-9b85-ab7adb656ecd	Eyre2017	Europe	UK	0.015	S		NA	34.001 (F)	34		yes	32	R	S -> F	D -> G		S -> R
48419	SRR3357157	SRR3357157	3	yes		326	55200	88	100	2011-01-19	1901	459	5588	599d7449-b6d0-4a2a-a5bd-5c2601f52879	Eyre2017	Europe	UK	0.125	S		NA	34.001 (F)	34		yes	32	R	S -> F	D -> G		S -> R
49198	SRR3361337	SRR3361337	3	yes		327	64380	85	77	2010-08-11	1901	90	1407	1feef958-9428-4733-bf28-7807169bb023	Eyre2017	Europe	UK	0.125	S		NA	34.001 (F)	34		yes	32	R	S -> F	D -> G		S -> R
31656	ERR388405	ERR352722	3	yes		328	40407	103	79	2012-XX-XX	1901	250	8387	10900_8_31,ERS254159	Sanchez-Buso2019	Europe	Poland	0.032	S	0.008	S	34.001 (F)	34		yes	8	R	S -> F	D -> G		S -> R
31516	ERR388413	ERR352738	3	yes		329	41118	109	88	2012-XX-XX	1901	250	8387	10900_8_39,ERS254167	Sanchez-Buso2019	Europe	Poland	0.094	S	0.064	S	34.001 (F)	34		yes	32	R	S -> F	D -> G		S -> R
31659	ERR388409	ERR352730	3	yes		330	39050	105	87	2012-XX-XX	1901	250	8387	10900_8_35,ERS254163	Sanchez-Buso2019	Europe	Poland	0.094	S	0.032	S	34.001 (F)	34		yes	8	R	S -> F	D -> G		S -> R
34775	SRR969365	SRR969365	3	yes		331	27439	169	34	2011-XX-XX	1901	1582	1407	ATL0125	Ezewudo2015	North America	USA	0.015	S		NA	34.009 (F)	34 variants		yes		NA	S -> F	D -> G		S -> R
31504	ERR388380	ERR352672	3	yes		332	41268	107	94	2011-XX-XX	1901	1582	1407	10900_8_6,ERS254134	Sanchez-Buso2019	Europe	Germany	0.75	R	0.5	R	34.009 (F)	34 variants		yes	32	R	S -> F	D -> G		S -> R
34795	SRR969386	SRR969386	3	yes		333	17000	253	42	2011-XX-XX	1901	1582	1407	MUNG15	Ezewudo2015	Europe	Austria	1	R		NA	34.009 (F)	34 variants		yes		NA	S -> F	D -> G		S -> R
82409	ERR2133987	ERR2133987	3	yes		334	48969	88	145	2014-09-22	7360	90	1407	AUSMDU00005615	Kwong2017	Oceania	Australia		NA	0.06	S	34.001 (F)	34		yes	8	R	S -> F	D -> G		S -> R
82408	ERR2133986	ERR2133986	3	yes		335	59047	81	185	2014-09-22	7360	90	1407	AUSMDU00005614	Kwong2017	Oceania	Australia		NA	0.03	S	34.001 (F)	34		yes	8	R	S -> F	D -> G		S -> R
31660	ERR388411	ERR352734	3	yes		336	41118	97	81	2012-XX-XX	1901	90	1407	10900_8_37,ERS254165	Sanchez-Buso2019	Europe	Poland	0.094	S	0.064	S	34.001 (F)	34		yes	32	R	S -> F	D -> G		S -> R
31514	ERR485171	ERR352732	3	yes		337	41268	104	124	2012-XX-XX	1901	91	1407	12082_1_21,ERS254164	Sanchez-Buso2019	Europe	Poland	0.047	S	0.032	S	34.001 (F)	34		yes	32	R	S -> F	D -> G		S -> R
31513	ERR388407	ERR352726	3	yes		338	40330	107	78	2012-XX-XX	1901	90	1407	10900_8_33,ERS254161	Sanchez-Buso2019	Europe	Poland	0.032	S	0.012	S	34.001 (F)	34		yes	6	R	S -> F	D -> G		S -> R
31647	ERR388388	ERR352688	3	yes		339	41268	103	96	2011-XX-XX	1901	90	8386	10900_8_14,ERS254142	Sanchez-Buso2019	Europe	Poland	0.064	S	0.064	S	34.001 (F)	34		yes	32	R	S -> F	D -> G		S -> R
31645	ERR388385	ERR352682	3	yes		340	41832	101	81	2011-XX-XX	1901	90	8385	10900_8_11,ERS254139	Sanchez-Buso2019	Europe	Poland	0.032	S	0.012	S	34.001 (F)	34		yes	32	R	S -> F	D -> G		S -> R
32075	ERR485167	ERR485167	3	yes		341	48326	96	78	2012-XX-XX	1901	16	1407	12045_8_77,ERS354458	Sanchez-Buso2019	Europe	Spain	4	R	2	R	42.001 (F)	34 variants		yes	32	R	S -> F	D -> G		S -> R
88326	SRR2736228	SRR2736228	3	yes		342	75125	64	114	2013-XX-XX	1901	new	3158	36021	Demczuk2016	North America	Canada	0.25	R	0.125	S	34.001 (F)	34		yes		NA	S -> F	D -> G		S -> R
88325	SRR2736227	SRR2736227		yes		343	67671	69	111	2012-XX-XX	1901	91	3158	35987	Demczuk2016	North America	Canada	0.125	S	0.125	S	34.001 (F)	34		yes		NA	S -> F	D -> G		S -> R
88328	SRR2736230	SRR2736230	3	yes		344	66302	78	88	2013-XX-XX	1901	91	3158	36037	Demczuk2016	North America	Canada	0.125	S	0.125	S	34.001 (F)	34		yes		NA	S -> F	D -> G		S -> R
88345	SRR2736247	SRR2736247	3	yes		345	102278	65	94	2013-XX-XX	1901	91	9427	36650	Demczuk2016	North America	Canada	0.25	R	0.063	S	34.001 (F)	34		yes		NA	S -> F	D -> G		S -> R
88346	SRR2736248	SRR2736248		yes		346	88972	61	113	2013-XX-XX	1901	91	9427	36690	Demczuk2016	North America	Canada	0.063	S	0.063	S	34.001 (F)	34		yes		NA	S -> F	D -> G		S -> R
88330	SRR2736232	SRR2736232	3	yes		347	77355	66	80	2013-XX-XX	1901	91	3158	36058	Demczuk2016	North America	Canada	0.125	S	0.125	S	34.001 (F)	34		yes		NA	S -> F	D -> G		S -> R
88327	SRR2736229	SRR2736229		yes		348	75124	69	102	2013-XX-XX	1901	91	3158	36029	Demczuk2016	North America	Canada	0.25	R	0.125	S	34.001 (F)	34		yes		NA	S -> F	D -> G		S -> R
88339	SRR2736241	SRR2736241	3	yes		349	66302	70	68	2013-XX-XX	1901	91	9427	36350	Demczuk2016	North America	Canada	0.125	S	0.032	S	34.001 (F)	34		yes		NA	S -> F	D -> G		S -> R
88344	SRR2736246	SRR2736246	3	yes		350	68437	67	79	2013-XX-XX	1901	91	9427	36443	Demczuk2016	North America	Canada	0.125	S	0.063	S	34.001 (F)	34		yes		NA	S -> F	D -> G		S -> R
88361	SRR2736265	SRR2736265	3	yes		351	66302	66	42	2014-XX-XX	1901	91	3158	37535	Demczuk2016	North America	Canada	0.125	S	0.063	S	34.001 (F)	34		yes		NA	S -> F	D -> G		S -> R
88360	SRR2736264	SRR2736264	3	yes		352	75132	57	73	2013-XX-XX	1901	91	3158	37510	Demczuk2016	North America	Canada	0.125	S	0.063	S	34.001 (F)	34		yes		NA	S -> F	D -> G		S -> R
88356	SRR2736259	SRR2736259	3	yes		353	88972	61	83	2013-XX-XX	1901	91	3158	37320	Demczuk2016	North America	Canada	0.125	S	0.063	S	34.001 (F)	34		yes		NA	S -> F	D -> G		S -> R
88351	SRR2736254	SRR2736254	3	yes		354	66302	77	73	2013-XX-XX	1901	91	3158	37021	Demczuk2016	North America	Canada	0.25	R	0.25	R	34.001 (F)	34		yes		NA	S -> F	D -> G		S -> R
82610	SRR2736263	SRR2736263	3	yes		355	116974	67	167	2013-XX-XX	1901	91	3158	37456	Demczuk2016	North America	Canada	0.125	S	0.063	S	34.001 (F)	34		yes		NA	S -> F	D -> G		S -> R
82233	SRR2736279	SRR2736279	3	yes		356	67363	70	107	2014-XX-XX	1901	91	3149	38130	Demczuk2016	North America	Canada	0.125	S	0.063	S	34.001 (F)	34		yes		NA	S -> F	D -> G		S -> R
88324	SRR2736226	SRR2736226		yes		357	86442	67	111	2012-XX-XX	1901	91	3158	35917	Demczuk2016	North America	Canada	0.125	S	0.125	S	34.001 (F)	34		yes		NA	S -> F	D -> G		S -> R
88322	SRR2736224	SRR2736224	3	yes		358	67676	67	65	2012-XX-XX	1901	91	3158	35846	Demczuk2016	North America	Canada	0.125	S	0.125	S	34.001 (F)	34		yes		NA	S -> F	D -> G		S -> R
88342	SRR2736244	SRR2736244	3	yes		359	71272	70	75	2013-XX-XX	1901	91	9427	36441	Demczuk2016	North America	Canada	0.063	S	0.032	S	34.001 (F)	34		yes		NA	S -> F	D -> G		S -> R
88343	SRR2736245	SRR2736245	3	yes		360	67158	73	47	2013-XX-XX	1901	91	9427	36442	Demczuk2016	North America	Canada	0.125	S	0.063	S	34.001 (F)	34		yes		NA	S -> F	D -> G		S -> R
88355	SRR2736258	SRR2736258	3	yes		361	71460	71	75	2013-XX-XX	1901	91	3158	37308	Demczuk2016	North America	Canada	0.063	S	0.063	S	34.001 (F)	34		yes		NA	S -> F	D -> G		S -> R
82231	SRR2736277	SRR2736277	3	yes		362	71188	63	101	2014-XX-XX	1901	91	3158	37868	Demczuk2016	North America	Canada	0.125	S	0.063	S	34.001 (F)	34		yes		NA	S -> F	D -> G		S -> R
78574	SRR1661254	SRR1661254	3	yes		363	58832	89	42	2011-XX-XX	1901	89	5643	33608	Demczuk2015	North America	Canada	0.063	S	0.063	S	34.002 (F)	34 variants		yes	4	R	S -> F	D -> G		S -> R
78588	SRR1661269	SRR1661269	3	yes		364	59218	86	36	2011-XX-XX	1901	new	5643	34245	Demczuk2015	North America	Canada	0.125	S	0.063	S	34.001 (F)	34		yes	4	R	S -> F	D -> G		S -> R
78587	SRR1661268	SRR1661268	3	yes		365	53376	97	38	2011-XX-XX	1901	89	5643	34225	Demczuk2015	North America	Canada	0.25	R	0.063	S	34.001 (F)	34		yes	4	R	S -> F	D -> G		S -> R
78591	SRR1661272	SRR1661272	3	yes		366	71459	66	122	2011-XX-XX	1901	89	5643	34359	Demczuk2015	North America	Canada	0.25	R	0.125	S	34.001 (F)	34		yes	4	R	S -> F	D -> G		S -> R
88043	ERR1469695	ERR1469695	3	yes		367	13371	330	181	2013-XX-XX	1901	90	2212	ECDC_SK13_084	Harris2018	Europe	Slovakia	0.094	S	0.047	S	34.001 (F)	34		yes		NA	S -> F	D -> G		S -> R
78593	SRR1661274	SRR1661274	3	yes		368	83637	68	80	2011-XX-XX	1901	90	1407	34421	Demczuk2015	North America	Canada	0.063	S	0.032	S	34.002 (F)	34 variants		yes	4	R	S -> F	D -> G		S -> R
87229	ERR1528172	ERR1528172	3	yes		369	49994	100	154	2013-XX-XX	1901	90	1407	ECDC_DK13_495	Harris2018	Europe	Denmark	0.094	S	0.023	S	34.001 (F)	34		yes	32	R	S -> F	D -> G		S -> R
87228	ERR1528171	ERR1528171	3	yes		370	45821	96	159	2013-XX-XX	1901	90	1407	ECDC_DK13_494	Harris2018	Europe	Denmark	0.064	S	0.016	S	34.001 (F)	34		yes	32	R	S -> F	D -> G		S -> R
82582	SRR7226408	SRR7226408	3	yes		371	59716	83	66	2016-XX-XX	1901	90	2212	425204	Ryan2018	Europe	Ireland	0.125	S	0.016	S	34.001 (F)	34		yes	0.016	S	S -> F	D -> G		S -> R
78513	SRR1661187	SRR1661187	3	yes		372	64513	73	46	2006-XX-XX	1901	90	1407	28861	Demczuk2015	North America	Canada	0.063	S	0.063	S	34.001 (F)	34		yes	8	R	S -> F	D -> G		S -> R
34759	SRR969346	SRR969346	NA	yes		373	40856	118	157	2006-XX-XX	1901	NA	1407	SK23020	Ezewudo2015	North America	Canada	0.125	S		NA	34.001 (F)	34		yes		NA	S -> F	D -> G		S -> R
31917	ERR388379	ERR388379	3	yes		374	40180	111	90	2011-XX-XX	1901	90	1407	10900_8_5,ERS254133	Sanchez-Buso2019	Europe	Belarus	0.016	S	0.012	S	34.001 (F)	34		yes	12	R	S -> F	D -> G		S -> R
88357	SRR2736260	SRR2736260	3	yes		375	85646	79	92	2013-XX-XX	1901	91	1407	37327	Demczuk2016	North America	Canada	0.5	R	0.125	S	34.001 (F)	34		yes		NA	S -> F	D -> G		S -> R
31704	ERR363613	ERR363613	3	yes		376	40825	102	89	2008-XX-XX	1901	90	3787	10625_6_38,ERS311619	Sanchez-Buso2019	Asia	Japan	0.064	S	0.047	S	34.001 (F)	34		yes	8	R	S -> F	D -> G		S -> R
48480	SRR3357252	SRR3357252	3	yes		377	64951	92	65	2011-01-10	1901	90	1407	b4a33027-e05c-4cc8-85b1-fd345ea8ceda	Eyre2017	Europe	UK	0.125	S		NA	34.001 (F)	34		yes	32	R	S -> F	D -> G		S -> R
48454	SRR3357192	SRR3357192	3	yes		378	55497	101	87	2011-02-08	1901	90	1407	8acc5366-0c75-464b-be9b-87fdb1e058b9	Eyre2017	Europe	UK	0.125	S		NA	34.001 (F)	34		yes	32	R	S -> F	D -> G		S -> R
48348	SRR3357011	SRR3357011	3	yes		379	55489	93	94	2011-01-13	1901	90	1407	025faa10-c6e0-448a-b048-909173298f29	Eyre2017	Europe	UK	0.125	S		NA	34.001 (F)	34		yes	32	R	S -> F	D -> G		S -> R
48443	SRR3357181	SRR3357181	3	yes		380	52908	93	90	2011-01-18	1901	90	1407	79047a1b-86b6-4d0c-9dc3-a442a494128f	Eyre2017	Europe	UK	0.125	S		NA	34.001 (F)	34		yes	32	R	S -> F	D -> G		S -> R
48453	SRR3357191	SRR3357191	3	yes		381	57423	85	61	2010-12-29	1901	90	1407	89d9f578-f50c-47d5-a120-b9b0e79ac1fd	Eyre2017	Europe	UK	0.25	R		NA	34.001 (F)	34		yes	32	R	S -> F	D -> G		S -> R
48365	SRR3357028	SRR3357028	3	yes		382	52889	92	102	2011-01-29	1901	90	1407	204f1c6f-b4a6-41a1-b9ce-b1fd9d9f69a9	Eyre2017	Europe	UK	0.125	S		NA	34.001 (F)	34		yes	32	R	S -> F	D -> G		S -> R
48721	SRR3360707	SRR3360707	3	yes		383	57423	95	89	2010-07-07	1901	NA	1407	c168da0e-2368-4935-9117-0b8b695b6538	Eyre2017	Europe	UK	0.125	S		NA	34.001 (F)	34		yes	32	R	S -> F	D -> G		S -> R
49208	SRR3361347	SRR3361347	3	yes		384	49318	101	124	2010-07-22	1901	90	1407	2afd47e0-ddb1-4c5d-8163-61bd0304fb71	Eyre2017	Europe	UK	0.125	S		NA	34.001 (F)	34		yes	32	R	S -> F	D -> G		S -> R
48688	SRR3360674	SRR3360674	3	yes		385	59118	94	78	2009-09-28	1901	NA	1407	8e681fe9-bb3e-4dfc-839c-b9445e9537c4	Eyre2017	Europe	UK	0.03	S		NA	34.001 (F)	34		yes	8	R	S -> F	D -> G		S -> R
49183	SRR3361321	SRR3361321	3	yes		386	57384	94	89	2007-08-03	1901	90	1407	0e1c1ed2-bf1c-46a1-b56b-c20fe850b9ec	Eyre2017	Europe	UK	0.125	S		NA	34.001 (F)	34		yes	32	R	S -> F	D -> G		S -> R
48700	SRR3360686	SRR3360686	3	yes		387	57782	101	147	2010-08-18	1901	NA	1407	a246fc51-3508-4d99-82fc-23634851b7b9	Eyre2017	Europe	UK	0.25	R		NA	34.001 (F)	34		yes	32	R	S -> F	D -> G		S -> R
48726	SRR3360712	SRR3360712	3	yes		388	57422	98	83	2009-09-07	1901	90	1407	c409e469-40f9-4f1e-9ab1-a7fea6332de0	Eyre2017	Europe	UK	0.125	S		NA	34.001 (F)	34		yes	16	R	S -> F	D -> G		S -> R
48756	SRR3360743	SRR3360743	3	yes		389	84535	76	59	2009-08-14	1901	90	1407	f396aef5-8086-40e8-9656-e0a0f71557ea	Eyre2017	Europe	UK	0.125	S		NA	34.001 (F)	34		yes	32	R	S -> F	D -> G		S -> R
49173	SRR3361311	SRR3361311	3	yes		390	83573	78	76	2010-08-20	1901	90	1407	039bc69f-d5ae-4c17-a678-f2af105a3531	Eyre2017	Europe	UK	0.125	S		NA	34.001 (F)	34		yes	16	R	S -> F	D -> G		S -> R
48766	SRR3360753	SRR3360753	3	yes		391	64944	87	71	2010-07-28	1901	NA	1407	fd24d58f-5e8d-4caf-a028-9d241e91058c	Eyre2017	Europe	UK	0.125	S		NA	34.001 (F)	34		yes	16	R	S -> F	D -> G		S -> R
48728	SRR3360714	SRR3360714	3	yes		392	58231	97	113	2010-07-31	1901	NA	1407	c57995c0-d5ae-42c3-9866-61b76c592840	Eyre2017	Europe	UK	0.125	S		NA	34.001 (F)	34		yes	16	R	S -> F	D -> G		S -> R
48732	SRR3360718	SRR3360718	3	yes		393	48810	95	97	2010-07-01	1901	90	1407	d01b9c3d-942d-49fc-aa6a-849345af4f12	Eyre2017	Europe	UK	0.25	R		NA	34.001 (F)	34		yes	32	R	S -> F	D -> G		S -> R
87099	ERR1471135	ERR1471135	3	yes		394	51105	101	195	2013-XX-XX	1901	922	11576	ECDC_AT13_506	Harris2018	Europe	Austria	0.125	S	0.064	S	34.001 (F)	34		yes		NA	S -> F	D -> G		S -> R
37077	GCGS1007	ERR854936	3	yes		395	40614	116	119	2012-XX-XX	1901	194	8476	GCGS1007,15335_2#70,SFO-201208-16	Grad2014_2016	North America	USA	0.25	R	0.125	S	34.001 (F)	34		yes	16	R	S -> F	D -> G		S -> R
86817	SRR5827283	SRR5827283		yes		396	36810	133	50	2014-11-21	1901	89	8598	NZ2015-36,AUSMDU00006809	Lee2018	Oceania	New Zealand	0.06	S	0.008	S	34.001 (F)	34		yes	2	R	S -> F	D -> G		S -> R
48515	SRR3357288	SRR3357288	3	yes		397	57779	92	97	2011-02-15	1901	89	3520	d779b69c-8760-4d84-b9a4-3a09cfc76649	Eyre2017	Europe	UK	0.125	S		NA	34.001 (F)	34		yes	16	R	S -> F	D -> G		S -> R
49205	SRR3361344	SRR3361344	3	yes		398	65508	82	79	2010-09-16	1901	90	1407	28833192-94ff-4024-8b19-dbdae2f81568	Eyre2017	Europe	UK	0.125	S		NA	34.001 (F)	34		yes	16	R	S -> F	D -> G		S -> R
48725	SRR3360711	SRR3360711	3	yes		399	64944	85	99	2010-08-25	1901	NA	1407	c32f4679-eff2-46df-a06b-b09a2ecdf237	Eyre2017	Europe	UK	0.125	S		NA	34.001 (F)	34		yes	32	R	S -> F	D -> G		S -> R
48662	SRR3360648	SRR3360648	3	yes		400	67499	88	74	2009-07-20	1901	NA	1407	6f3f1236-15d8-4184-952f-ca7ca30fa0b6	Eyre2017	Europe	UK	0.125	S		NA	34.001 (F)	34		yes	32	R	S -> F	D -> G		S -> R
48761	SRR3360748	SRR3360748	3	yes		401	88869	80	65	2009-07-20	1901	90	1407	f9e44032-d249-4e6e-b1b2-fd2e686032cc	Eyre2017	Europe	UK	0.125	S		NA	34.001 (F)	34		yes	32	R	S -> F	D -> G		S -> R
48630	SRR3360616	SRR3360616	3	yes		402	76039	80	93	2009-09-21	1901	90	1407	41372e4f-dff3-4892-9cf4-18ac756b9dab	Eyre2017	Europe	UK	0.125	S		NA	34.001 (F)	34		yes	32	R	S -> F	D -> G		S -> R
48673	SRR3360659	SRR3360659	3	yes		403	84600	80	76	2009-08-24	1901	90	1407	7dc769c5-ae98-4ce6-b01d-ea5ac4c06cf6	Eyre2017	Europe	UK	0.125	S		NA	34.001 (F)	34		yes	32	R	S -> F	D -> G		S -> R
48716	SRR3360702	SRR3360702	3	yes		404	56966	93	87	2010-09-03	1901	90	6342	bb9c9160-ef0d-41fc-b97d-aa7578662d8b	Eyre2017	Europe	UK	0.125	S		NA	34.001 (F)	34		yes	32	R	S -> F	D -> G		S -> R
48626	SRR3360612	SRR3360612	3	yes		405	56215	89	91	2010-09-07	1901	90	1407	3d235c33-96d8-415c-be99-c29c8d1681d9	Eyre2017	Europe	UK	0.125	S		NA	34.001 (F)	34		yes	16	R	S -> F	D -> G		S -> R
49172	SRR3361310	SRR3361310	3	yes		406	67249	80	74	2010-09-23	1901	90	1407	036fdc8b-f013-448d-b938-22c764f26f21	Eyre2017	Europe	UK	0.25	R		NA	34.001 (F)	34		yes	32	R	S -> F	D -> G		S -> R
87923	ERR1528187	ERR1528187	3	yes		407	55667	90	172	2013-XX-XX	1901	194	2569	ECDC_SE13_053	Harris2018	Europe	Sweden	0.047	S	0.006	S	34.001 (F)	34		yes	8	R	S -> F	D -> G		S -> R
87924	ERR1528188	ERR1528188	3	yes		408	62260	89	172	2013-XX-XX	1901	194	2569	ECDC_SE13_054	Harris2018	Europe	Sweden	0.023	S	0.006	S	34.001 (F)	34		yes	12	R	S -> F	D -> G		S -> R
37086	GCGS1011	ERR854942	3	yes		409	40787	108	107	2013-XX-XX	1901	90	10082	GCGS1011,15335_2#76,SFO-201307-13	Grad2014_2016	North America	USA	0.25	R	0.06	S	34.001 (F)	34		yes	16	R	S -> F	D -> G		S -> R
87417	ERR1680315	ERR1680315	3	yes		410	48852	104	262	2013-XX-XX	1901	90	13300	ECDC_GE13_059	Harris2018	Europe	Germany	<0.016	S	0.002	S	34.001 (F)	34		yes	0.004	S	S -> F	D -> G		S -> R
87418	ERR1549679	ERR1549679	3	yes		411	52695	97	195	2013-XX-XX	1901	90	4706	ECDC_GE13_062	Harris2018	Europe	Germany	0.125	S	0.064	S	34.001 (F)	34		yes		NA	S -> F	D -> G		S -> R
87413	ERR1469761	ERR1469761	3	yes		412	47720	102	185	2013-XX-XX	1901	90	4706	ECDC_GC_112	Harris2018	Europe	Norway	0.125	S	0.047	S	34.001 (F)	34		yes		NA	S -> F	D -> G		S -> R
49215	SRR3361354	SRR3361354	3	yes		413	67278	80	56	2010-08-25	1901	90	4275	3270e849-9966-4e0f-9d27-bc452dba62ec	Eyre2017	Europe	UK	0.25	R		NA	34.001 (F)	34		yes	32	R	S -> F	D -> G		S -> R
82611	SRR4343301	SRR4343301	3	yes		414	70868	79	70	2010-XX-XX	1901	90	1407	33387	Demczuk2016	North America	Canada	0.125	S	0.125	S	34.001 (F)	34		yes		NA	S -> F	D -> G		S -> R
87558	ERR1469636	ERR1469636	3	yes		415	11247	395	144	2013-XX-XX	1901		-	ECDC_IT2926	Harris2018	Europe	Italy	0.016	S	0.002	S	34.001 (F)	34		yes	0.004	S	S -> F	D -> G		S -> R
87249	ERR1469563	ERR1469563	3	yes		416	11628	416	625	2013-XX-XX	1901	90	4706	ECDC_ES005	Harris2018	Europe	Spain	0.19	R	0.064	S	34.001 (F)	34		yes	32	R	S -> F	D -> G		S -> R
87214	ERR1514835	ERR1514835	3	yes		417	52697	98	147	2013-XX-XX	1901	91	11030	ECDC_DK13_479	Harris2018	Europe	Denmark	0.19	R	0.023	S	34.001 (F)	34		yes	32	R	S -> F	D -> G		S -> R
87232	ERR1528175	ERR1528175	3	yes		418	46422	105	160	2013-XX-XX	1901	91	11030	ECDC_DK13_498	Harris2018	Europe	Denmark	0.032	S	0.016	S	34.001 (F)	34		yes	32	R	S -> F	D -> G		S -> R
87202	ERR1514837	ERR1514837	3	yes		419	52697	104	141	2013-XX-XX	1901	91	11027	ECDC_DK13_466	Harris2018	Europe	Denmark	0.25	R	0.016	S	34.001 (F)	34		yes	32	R	S -> F	D -> G		S -> R
87958	ERR1528301	ERR1528301	3	yes		420	40701	117	169	2013-XX-XX	1901	90	10006	ECDC_SE13_088	Harris2018	Europe	Sweden	0.125	S	0.094	S	34.001 (F)	34		yes	32	R	S -> F	D -> G		S -> R
87364	ERR1469713	ERR1469713	3	yes		421	51006	94	170	2013-XX-XX	1901	90	1407	ECDC_GC_063	Harris2018	Europe	Norway	0.094	S	0.047	S	34.001 (F)	34		yes		NA	S -> F	D -> G		S -> R
87363	ERR1469712	ERR1469712	3	yes		422	51006	91	155	2013-XX-XX	1901	90	1407	ECDC_GC_062	Harris2018	Europe	Norway	0.064	S	0.047	S	34.001 (F)	34		yes		NA	S -> F	D -> G		S -> R
88064	ERR1560884	ERR1560884	3	yes		423	52697	93	165	2013-XX-XX	1901	90	1407	ECDC_T2_ES002	Harris2018	Europe	Spain	0.25	R	0.06	S	34.001 (F)	34		yes	16	R	S -> F	D -> G		S -> R
87359	ERR1469708	ERR1469708	3	yes		424	49979	102	115	2013-XX-XX	1901	90	1407	ECDC_GC_058	Harris2018	Europe	Norway	0.047	S	0.016	S	34.001 (F)	34		yes		NA	S -> F	D -> G		S -> R
87183	ERR1555223	ERR1555223	3	yes		425	59487	97	179	2013-XX-XX	1901	90	1407	ECDC_CY13_003	Harris2018	Europe	Cyprus	0.125	S	0.094	S	34.001 (F)	34		yes		NA	S -> F	D -> G		S -> R
87182	ERR1555222	ERR1555222	3	yes		426	55654	96	169	2013-XX-XX	1901	90	1407	ECDC_CY13_002	Harris2018	Europe	Cyprus	0.064	S	0.047	S	34.001 (F)	34		yes		NA	S -> F	D -> G		S -> R
87187	ERR1555227	ERR1555227	3	yes		427	52718	94	179	2013-XX-XX	1901	90	6146	ECDC_CY13_007	Harris2018	Europe	Cyprus	0.064	S	0.032	S	34.001 (F)	34		yes		NA	S -> F	D -> G		S -> R
87738	ERR1560806	ERR1560806	NA	yes		428	9711	438	148	2013-XX-XX	1901	new	5335	ECDC_PT13_034	Harris2018	Europe	Portugal	0.047	S	0.023	S	34.001 (F)	34		yes	32	R	S -> F	D -> G		S -> R
87784	ERR1560852	ERR1560852	3	yes		429	48880	102	165	2013-XX-XX	1901	90	5335	ECDC_PT13_084	Harris2018	Europe	Portugal	0.047	S	0.032	S	34.001 (F)	34		yes	32	R	S -> F	D -> G		S -> R
87901	ERR1555201	ERR1555201	3	yes		430	55655	95	156	2013-XX-XX	1901	90	1407	ECDC_RB13002130	Harris2018	Europe	UK	0.19	R	0.015	S	34.001 (F)	34		yes	16	R	S -> F	D -> G		S -> R
37063	GCGS0876	ERR854922	3	yes		431	40536	116	114	2012-XX-XX	1901	90	4512	GCGS0876,15335_2#56,CHI-201205-09	Grad2014_2016	North America	USA	0.25	R	0.06	S	34.001 (F)	34		yes	16	R	S -> F	D -> G		S -> R
37044	GCGS0943	ERR854904	3	yes		432	40976	114	113	2012-XX-XX	1901	90	1407	GCGS0943,15335_2#38,PON-201207-13	Grad2014_2016	North America	USA	0.25	R	0.06	S	34.001 (F)	34		yes	16	R	S -> F	D -> G		S -> R
37037	GCGS0877	ERR854897	3	yes		433	40976	117	102	2012-XX-XX	1901	90	1407	GCGS0877,15335_2#31,CHI-201207-05	Grad2014_2016	North America	USA	0.25	R	0.06	S	34.001 (F)	34		yes	16	R	S -> F	D -> G		S -> R
37047	GCGS0880	ERR854907	3	yes		434	40921	109	105	2012-XX-XX	1901	90	4512	GCGS0880,15335_2#41,CHI-201210-15	Grad2014_2016	North America	USA	0.25	R	0.125	S	34.001 (F)	34		yes	16	R	S -> F	D -> G		S -> R
37092	GCGS0882	ERR854948	3	yes		435	40976	111	110	2013-XX-XX	1901	90	1407	GCGS0882,15335_2#82,CHI-201309-19	Grad2014_2016	North America	USA	0.25	R	0.06	S	34.001 (F)	34		yes	16	R	S -> F	D -> G		S -> R
37054	GCGS0875	ERR854914	3	yes		436	46368	116	105	2012-XX-XX	1901	90	1407	GCGS0875,15335_2#48,CHI-201204-20	Grad2014_2016	North America	USA	0.25	R	0.06	S	34.001 (F)	34		yes	16	R	S -> F	D -> G		S -> R
37059	GCGS0912	ERR854919	3	yes		437	41357	116	113	2012-XX-XX	1901	90	1407	GCGS0912,15335_2#53,LAX-201202-04	Grad2014_2016	North America	USA	0.25	R	0.125	S	34.001 (F)	34		yes	16	R	S -> F	D -> G		S -> R
87462	ERR1514798	ERR1514798	3	yes		438	46808	96	183	2013-XX-XX	1901	924	11054	ECDC_GR13027	Harris2018	Europe	Greece	0.19	R	0.032	S	34.001 (F)	34		yes	32	R	S -> F	D -> G		S -> R
88362	SRR2736266	SRR2736266	3	yes		439	101670	63	85	2014-XX-XX	1901	NA	10451	37540	Demczuk2016	North America	Canada	0.063	S	0.032	S	34.001 (F)	34		yes		NA	S -> F	D -> G		S -> R
82230	SRR2736276	SRR2736276	3	yes		440	113089	62	74	2014-XX-XX	1901	90	10451	37867	Demczuk2016	North America	Canada	0.125	S	0.032	S	34.001 (F)	34		yes		NA	S -> F	D -> G		S -> R
37078	GCGS0878	ERR854937	3	yes		441	40538	110	105	2012-XX-XX	1901	90	1407	GCGS0878,15335_2#71,CHI-201207-18	Grad2014_2016	North America	USA	0.25	R	0.06	S	34.001 (F)	34		yes	16	R	S -> F	D -> G		S -> R
48733	SRR3360719	SRR3360719	3	yes		442	58299	80	78	2009-09-15	1901	90	1407	d24f3a1a-f44b-40dc-b4bd-f469f82d40e9	Eyre2017	Europe	UK	0.125	S		NA	34.001 (F)	34		yes	32	R	S -> F	D -> G		S -> R
48633	SRR3360619	SRR3360619	3	yes		443	55578	91	76	2009-08-10	1901	NA	1407	465877aa-c929-4a65-8ede-e12f96fc84fa	Eyre2017	Europe	UK	0.125	S		NA	34.001 (F)	34		yes	32	R	S -> F	D -> G		S -> R
86575	SRR5827141	SRR5827141	3	yes		444	40366	110	42	2015-03-10	1901	90	5595	NZ2015-326,AUSMDU00007085	Lee2018	Oceania	New Zealand	0.12	S	0.03	S	34.001 (F)	34		yes	8	R	S -> F	D -> G		S -> R
82567	SRR7226379	SRR7226379	3	yes		445	52985	91	55	2016-XX-XX	1901	90	15910	35	Ryan2018	Europe	Ireland	0.125	S	0.047	S	34.001 (F)	34		yes	>32	R	S -> F	D -> G		S -> R
31601	ERR388282	ERR349982	3	yes		446	47444	102	84	2008-XX-XX	1901	90	1407	10868_8_3,ERS254036	Sanchez-Buso2019	Europe	Netherlands	0.19	R	0.094	S	34.001 (F)	34		yes	32	R	S -> F	D -> G		S -> R
31618	ERR388307	ERR350007	3	yes		447	41275	106	85	2008-XX-XX	1901	90	1407	10868_8_28,ERS254061	Sanchez-Buso2019	Europe	Slovenia	0.094	S	0.047	S	34.001 (F)	34		yes	32	R	S -> F	D -> G		S -> R
31652	ERR388397	ERR352706	3	yes		448	43837	101	86	2011-XX-XX	1901	90	1407	10900_8_23,ERS254151	Sanchez-Buso2019	Europe	Slovenia	0.19	R	0.125	S	34.001 (F)	34		yes	32	R	S -> F	D -> G		S -> R
31658	ERR388408	ERR352728	3	yes		449	49297	111	76	2012-XX-XX	1901	90	4275	10900_8_34,ERS254162	Sanchez-Buso2019	Europe	Poland	0.094	S	0.064	S	34.001 (F)	34		yes	32	R	S -> F	D -> G		S -> R
31494	ERR485170	ERR350065	3	yes		450	45580	104	125	2010-XX-XX	1901	90	1407	12082_1_20,ERS254119	Sanchez-Buso2019	Europe	Slovenia	0.125	S	0.125	S	34.001 (F)	34		yes	32	R	S -> F	D -> G		S -> R
31495	ERR388366	ERR350066	3	yes		451	40825	110	84	2010-XX-XX	1901	90	5570	10868_8_87,ERS254120	Sanchez-Buso2019	Europe	Slovenia	0.125	S	0.094	S	34.001 (F)	34		yes	32	R	S -> F	D -> G		S -> R
31600	ERR388281	ERR349981	3	yes		452	40825	116	81	2008-XX-XX	1901	NA	1407	10868_8_2,ERS254035	Sanchez-Buso2019	Europe	Netherlands	0.19	R	0.094	S	34.001 (F)	34		yes	32	R	S -> F	D -> G		S -> R
31623	ERR388314	ERR350014	3	yes		453	40334	108	91	2009-XX-XX	1901	90	1407	10868_8_35,ERS254068	Sanchez-Buso2019	Europe	Norway	0.38	R	0.19	R	34.001 (F)	34		yes	32	R	S -> F	D -> G		S -> R
31458	ERR388309	ERR350009	3	yes		454	40818	102	93	2009-XX-XX	1901	90	3149	10868_8_30,ERS254063	Sanchez-Buso2019	Europe	Norway	0.19	R	0.125	S	34.001 (F)	34		yes	32	R	S -> F	D -> G		S -> R
31515	ERR388412	ERR352736	3	yes		455	43845	97	94	2012-XX-XX	1901	90	6974	10900_8_38,ERS254166	Sanchez-Buso2019	Europe	Poland	0.016	S	0.002	S	34.001 (F)	34		yes	0.003	S	S -> F	D -> G		S -> R
31648	ERR388389	ERR352690	3	yes		456	41275	102	93	2011-XX-XX	1901	90	1407	10900_8_15,ERS254143	Sanchez-Buso2019	Europe	Poland	0.125	S	0.064	S	34.001 (F)	34		yes	32	R	S -> F	D -> G		S -> R
31649	ERR388390	ERR352692	3	yes		457	46383	99	98	2011-XX-XX	1901	90	1407	10900_8_16,ERS254144	Sanchez-Buso2019	Europe	Poland	0.032	S	0.008	S	34.001 (F)	34		yes	4	R	S -> F	D -> G		S -> R
31508	ERR388392	ERR352696	3	yes		458	40825	108	83	2011-XX-XX	1901	90	1407	10900_8_18,ERS254146	Sanchez-Buso2019	Europe	Poland	0.125	S	0.094	S	34.001 (F)	34		yes	32	R	S -> F	D -> G		S -> R
31459	ERR388416	ERR352743	3	yes		459	41275	108	92	2012-XX-XX	1901	90	1407	10900_8_42,ERS254170	Sanchez-Buso2019	Europe	Slovenia	0.19	R	0.094	S	34.001 (F)	34		yes	32	R	S -> F	D -> G		S -> R
27375	GCGS0017	ERR191746	3	yes		460	40923	125	139	2009-XX-XX	1901	90	1407	GCGS0017,8289_2#17,HON-200904-04	Grad2014_2016	North America	USA	0.25	R	0.06	S	34.001 (F)	34		yes	32	R	S -> F	D -> G		S -> R
27379	GCGS0019	ERR191748	3	yes		461	46724	115	90	2009-XX-XX	1901	90	1407	GCGS0019,8289_2#19,HON-200904-06	Grad2014_2016	North America	USA	0.25	R	0.06	S	34.001 (F)	34		yes	32	R	S -> F	D -> G		S -> R
37439	GCGS0973	ERR855284	3	yes		462	46426	101	105	2011-XX-XX	1901	90	1407	GCGS0973,15335_6#39,SDG-201110-14	Grad2014_2016	North America	USA	0.25	R	0.06	S	34.001 (F)	34		yes	8	R	S -> F	D -> G		S -> R
37586	GCGS0874	ERR855431	3	yes		463	41042	108	106	2011-XX-XX	1901	90	1407	GCGS0874,15335_7#91,CHI-201107-31	Grad2014_2016	North America	USA	0.25	R	0.125	S	34.001 (F)	34		yes	16	R	S -> F	D -> G		S -> R
87286	ERR1469591	ERR1469591	3	yes		464	46387	98	133	2013-XX-XX	1901	90	1407	ECDC_ES044	Harris2018	Europe	Spain	0.12	S	0.12	S	34.001 (F)	34		yes	32	R	S -> F	D -> G		S -> R
87423	ERR1549684	ERR1549684	3	yes		465	46838	99	210	2013-XX-XX	1901	90	11614	ECDC_GE13_067	Harris2018	Europe	Germany	0.125	S	0.094	S	34.001 (F)	34		yes		NA	S -> F	D -> G		S -> R
87297	ERR1560946	ERR1560946	3	yes		466	43886	96	179	2013-XX-XX	1901	90	3378	ECDC_ES055	Harris2018	Europe	Spain	0.25	R	0.06	S	34.001 (F)	34		yes	16	R	S -> F	D -> G		S -> R
88093	ERR1560913	ERR1560913	3	yes		467	46422	97	179	2013-XX-XX	1901	91	4120	ECDC_T2_ES031	Harris2018	Europe	Spain	0.06	S	0.03	S	34.001 (F)	34		yes	32	R	S -> F	D -> G		S -> R
88082	ERR1560902	ERR1560902	3	yes		468	46412	97	191	2013-XX-XX	1901	91	4120	ECDC_T2_ES020	Harris2018	Europe	Spain	0.25	R	0.03	S	34.001 (F)	34		yes	32	R	S -> F	D -> G		S -> R
88073	ERR1560893	ERR1560893	3	yes		469	39121	140	176	2013-XX-XX	1901	90	1407	ECDC_T2_ES011	Harris2018	Europe	Spain	0.125	S	0.064	S	34.001 (F)	34		yes	32	R	S -> F	D -> G		S -> R
88081	ERR1560901	ERR1560901	3	yes		470	39056	139	170	2013-XX-XX	1901	91	4120	ECDC_T2_ES019	Harris2018	Europe	Spain	0.12	S	0.03	S	34.001 (F)	34		yes	32	R	S -> F	D -> G		S -> R
48642	SRR3360628	SRR3360628	3	yes		471	65418	92	92	2010-09-09	1901	90	1407	590bfa43-d3fe-443a-8967-a508a1612594	Eyre2017	Europe	UK	0.125	S		NA	34.001 (F)	34		yes	16	R	S -> F	D -> G		S -> R
54297	LRRBGS_0065	SRR8945062	3	yes		472	53038	103	65	2010-XX-XX	1901	90	4951		Costa-Lourenco2018	South America	Brazil	0.064	S	0.064	S	34.001 (F)	34		yes	16	R	S -> F	D -> G		S -> R
31634	ERR388352	ERR350052	3	yes		473	41275	109	77	2010-XX-XX	1901	90	1407	10868_8_73,ERS254106	Sanchez-Buso2019	Europe	Spain	0.19	R	0.19	R	34.001 (F)	34		yes	32	R	S -> F	D -> G		S -> R
31734	ERR363669	ERR363669	3	yes		474	46383	103	73	2010-XX-XX	1901	90	1407	10625_6_94,ERS311675	Sanchez-Buso2019	Asia	Philippines	0.25	R	0.125	S	34.001 (F)	34		yes	32	R	S -> F	D -> G		S -> R
34793	SRR969384	SRR969384	3	yes		475	17385	252	32	2010-XX-XX	1901	90	1407	MUNG12	Ezewudo2015	Europe	Norway	0.19	R		NA	34.001 (F)	34		yes		NA	S -> F	D -> G		S -> R
31605	ERR388287	ERR349987	3	yes		476	40407	109	108	2008-XX-XX	1901	90	3779	10868_8_8,ERS254041	Sanchez-Buso2019	Europe	Finland	0.047	S	0.023	S	34.001 (F)	34		yes	32	R	S -> F	D -> G		S -> R
87556	ERR1514683	ERR1514683	3	yes		477	52697	99	197	2013-XX-XX	1901	90	3378	ECDC_HU13_097	Harris2018	Europe	Hungary	0.016	S	0.012	S	34.001 (F)	34		yes		NA	S -> F	D -> G		S -> R
87554	ERR1514684	ERR1514684	3	yes		478	40426	122	234	2013-XX-XX	1901	90	3378	ECDC_HU13_095	Harris2018	Europe	Hungary	0.016	S	0.012	S	34.001 (F)	34		yes		NA	S -> F	D -> G		S -> R
87529	ERR1514703	ERR1514703	3	yes		479	52697	94	206	2013-XX-XX	1901	90	1407	ECDC_HU13_066	Harris2018	Europe	Hungary	0.032	S	0.023	S	34.001 (F)	34		yes		NA	S -> F	D -> G		S -> R
87519	ERR1514708	ERR1514708	3	yes		480	46418	101	166	2013-XX-XX	1901	90	1407	ECDC_HU13_057	Harris2018	Europe	Hungary	0.047	S	0.016	S	34.001 (F)	34		yes		NA	S -> F	D -> G		S -> R
87512	ERR1514715	ERR1514715	3	yes		481	49577	97	183	2013-XX-XX	1901	90	1407	ECDC_HU13_049	Harris2018	Europe	Hungary	0.19	R	0.094	S	34.001 (F)	34		yes		NA	S -> F	D -> G		S -> R
87549	ERR1514688	ERR1514688	3	yes		482	51953	98	245	2013-XX-XX	1901	90	1407	ECDC_HU13_090	Harris2018	Europe	Hungary	0.047	S	0.032	S	34.001 (F)	34		yes		NA	S -> F	D -> G		S -> R
87354	ERR1602792	ERR1602792	3	yes		483	57439	89	136	2013-XX-XX	1901	90	3378	ECDC_FR13_109	Harris2018	Europe	France	0.125	S	0.047	S	34.001 (F)	34		yes	32	R	S -> F	D -> G		S -> R
87569	ERR1680297	ERR1680297	3	yes		484	52836	95	233	2013-XX-XX	1901	90	1407	ECDC_IT2952	Harris2018	Europe	Italy	0.094	S	0.047	S	34.001 (F)	34		yes	32	R	S -> F	D -> G		S -> R
87977	ERR1528224	ERR1528224	3	yes		485	46426	99	177	2013-XX-XX	1901	250	4977	ECDC_SI13_026	Harris2018	Europe	Slovenia	0.094	S	0.032	S	34.001 (F)	34		yes		NA	S -> F	D -> G		S -> R
88030	ERR1469676	ERR1469676	3	yes		486	43855	99	174	2013-XX-XX	1901	250	11040	ECDC_SK13_062	Harris2018	Europe	Slovakia	0.094	S	0.032	S	34.001 (F)	34		yes		NA	S -> F	D -> G		S -> R
87193	ERR1528327	ERR1528327	3	yes		487	52863	99	174	2013-XX-XX	1901	90	4947	ECDC_DK13_457	Harris2018	Europe	Denmark	0.25	R	0.032	S	34.001 (F)	34		yes	32	R	S -> F	D -> G		S -> R
87550	ERR1514686	ERR1514686	3	yes		488	49279	100	255	2013-XX-XX	1901	90	11053	ECDC_HU13_091	Harris2018	Europe	Hungary	0.064	S	0.047	S	34.001 (F)	34		yes		NA	S -> F	D -> G		S -> R
87360	ERR1469709	ERR1469709	3	yes		489	45755	96	121	2013-XX-XX	1901	90	4275	ECDC_GC_059	Harris2018	Europe	Norway	0.125	S	0.064	S	34.001 (F)	34		yes		NA	S -> F	D -> G		S -> R
87365	ERR1469714	ERR1469714	3	yes		490	43837	97	170	2013-XX-XX	1901	90	4275	ECDC_GC_064	Harris2018	Europe	Norway	0.125	S	0.064	S	34.001 (F)	34		yes		NA	S -> F	D -> G		S -> R
87390	ERR1469738	ERR1469738	3	yes		491	49547	92	159	2013-XX-XX	1901	90	4275	ECDC_GC_089	Harris2018	Europe	Norway	0.064	S	0.047	S	34.001 (F)	34		yes		NA	S -> F	D -> G		S -> R
87386	ERR1469735	ERR1469735	3	yes		492	52623	94	176	2013-XX-XX	1901	90	4275	ECDC_GC_085	Harris2018	Europe	Norway	0.125	S	0.064	S	34.001 (F)	34		yes		NA	S -> F	D -> G		S -> R
87439	ERR1549697	ERR1549697	3	yes		493	47564	102	203	2013-XX-XX	1901	90	4275	ECDC_GE13_085	Harris2018	Europe	Germany	0.19	R	0.064	S	34.001 (F)	34		yes		NA	S -> F	D -> G		S -> R
87685	ERR1528280	ERR1528280	3	yes		494	46838	99	175	2013-XX-XX	1901	90	6827	ECDC_NL62	Harris2018	Europe	Netherlands	0.094	S	0.094	S	34.001 (F)	34		yes	24	R	S -> F	D -> G		S -> R
87921	ERR1528185	ERR1528185	3	yes		495	46838	98	171	2013-XX-XX	1901	90	5533	ECDC_SE13_051	Harris2018	Europe	Sweden	0.125	S	0.064	S	34.001 (F)	34		yes	32	R	S -> F	D -> G		S -> R
87939	ERR1528203	ERR1528203	3	yes		496	50218	96	181	2013-XX-XX	1901	90	5533	ECDC_SE13_069	Harris2018	Europe	Sweden	0.125	S	0.094	S	34.001 (F)	34		yes	32	R	S -> F	D -> G		S -> R
87631	ERR1555239	ERR1555239	3	yes		497	57573	92	195	2013-XX-XX	7367	925	1407	ECDC_MT13_017	Harris2018	Europe	Malta	0.19	R	0.016	S	34.001 (F)	34		yes	0.012	S				S -> R
87104	ERR1469617	ERR1469617	3	yes		498	52697	100	254	2013-XX-XX	1901	90	11578	ECDC_AT13_511	Harris2018	Europe	Austria	0.125	S	0.064	S	34.001 (F)	34		yes		NA	S -> F	D -> G		S -> R
87520	ERR1514709	ERR1514709	3	yes		499	46939	101	184	2013-XX-XX	1901	90	1407	ECDC_HU13_058	Harris2018	Europe	Hungary	0.125	S	0.064	S	34.001 (F)	34		yes		NA	S -> F	D -> G		S -> R
87124	ERR1469632	ERR1469632	3	yes		500	55656	95	200	2013-XX-XX	1901	90	11583	ECDC_AT13_531	Harris2018	Europe	Austria	0.125	S	0.094	S	34.001 (F)	34		yes		NA	S -> F	D -> G		S -> R
87329	ERR1602767	ERR1602767	3	yes		501	41485	118	151	2013-XX-XX	1901	90	11354	ECDC_FR13_084	Harris2018	Europe	France	0.19	R	0.094	S	34.001 (F)	34		yes	32	R	S -> F	D -> G		S -> R
87268	ERR1469576	ERR1469577	3	yes		502	41433	129	140	2013-XX-XX	1901	90	1407	ECDC_ES024	Harris2018	Europe	Spain	0.25	R	0.12	S	34.001 (F)	34		yes	16	R	S -> F	D -> G		S -> R
87575	ERR1469663	ERR1469663		yes		503	37827	150	202	2013-XX-XX	1901	new	1407	ECDC_IT2968	Harris2018	Europe	Italy	0.064	S	0.047	S	34.001 (F)	34		yes	32	R	S -> F	D -> G		S -> R
87516	ERR1514712	ERR1514712	3	yes		504	40705	128	210	2013-XX-XX	1901	90	1407	ECDC_HU13_054	Harris2018	Europe	Hungary	0.125	S	0.094	S	34.001 (F)	34		yes		NA	S -> F	D -> G		S -> R
88062	ERR1680310	ERR1680310	3	yes		505	56105	94	225	2013-XX-XX	1901	303	2970	ECDC_SK13_112	Harris2018	Europe	Slovakia	0.023	S	0.012	S	34.001 (F)	34		yes		NA	S -> F	D -> G		S -> R
31619	ERR388308	ERR350008	3	yes		506	40825	100	93	2008-XX-XX	1901	303	2970	10868_8_29,ERS254062	Sanchez-Buso2019	Europe	Slovenia	0.047	S	0.008	S	34.001 (F)	34		yes	3	R	S -> F	D -> G		S -> R
48707	SRR3360693	SRR3360693	NA	yes		507	56702	96	67	2009-02-20	1901	NA	1407	ad7708c4-9c0b-4e97-937f-1028be88bb5f	Eyre2017	Europe	UK		NA		NA	34.001 (F)	34		yes	16	R	S -> F	D -> G		S -> R
82309	GCGS1012	ERR956682	3	yes		508	46562	109	117	2011-XX-XX	9365	90	1407	GCGS1012,16043_2#15,PHX-201103-29	Grad2014_2016	North America	USA	0.25	R	0.06	S	34.001 (F)	34		yes	16	R	S -> F	D -> G		S -> R
82284	GCGS0854	ERR956683	3	yes		509	46566	114	107	2013-XX-XX	9365	90	10648	GCGS0854,16043_2#16,PHX-201301-22	Grad2014_2016	North America	USA	0.125	S	0.03	S	34.001 (F)	34		yes	16	R	S -> F	D -> G		S -> R
37432	GCGS0967	ERR855277	3	yes		510	46426	106	111	2011-XX-XX	9365	90	1407	GCGS0967,15335_6#32,SDG-201105-04	Grad2014_2016	North America	USA	0.25	R	0.03	S	34.001 (F)	34		yes	16	R	S -> F	D -> G		S -> R
37067	GCGS0979	ERR854926	3	yes		511	43989	106	119	2012-XX-XX	9365	90	1407	GCGS0979,15335_2#60,SDG-201202-05	Grad2014_2016	North America	USA	0.25	R	0.06	S	34.001 (F)	34		yes	16	R	S -> F	D -> G		S -> R
37436	GCGS0972	ERR855281	3	yes		512	46421	107	107	2011-XX-XX	9365	90	1407	GCGS0972,15335_6#36,SDG-201108-14	Grad2014_2016	North America	USA	0.25	R	0.06	S	34.001 (F)	34		yes	16	R	S -> F	D -> G		S -> R
88077	ERR1560897	ERR1560897	3	yes		513	59483	87	177	2013-XX-XX	9365	90	1407	ECDC_T2_ES015	Harris2018	Europe	Spain	0.25	R	0.06	S	34.001 (F)	34		yes	32	R	S -> F	D -> G		S -> R
87253	ERR1469565	ERR1469565	3	yes		514	45641	101	63	2013-XX-XX	9365	90	1407	ECDC_ES010	Harris2018	Europe	Spain	0.12	S	0.06	S	34.001 (F)	34		yes	32	R	S -> F	D -> G		S -> R
87290	ERR1469595	ERR1469595	3	yes		515	46437	111	132	2013-XX-XX	9365	90	10026	ECDC_ES048	Harris2018	Europe	Spain	0.12	S	0.06	S	34.001 (F)	34		yes	32	R	S -> F	D -> G		S -> R
88117	ERR1560937	ERR1560937	3	yes		516	46418	100	169	2013-XX-XX	9365	90	1407	ECDC_T2_ES056	Harris2018	Europe	Spain	0.064	S	0.032	S	34.001 (F)	34		yes	32	R	S -> F	D -> G		S -> R
82300	GCGS0974	ERR971379	3	yes		517	46565	106	126	2011-XX-XX	9365	90	1407	GCGS0974,16228_1#92,SDG-201111-03	Grad2014_2016	North America	USA	0.25	R	0.06	S	34.001 (F)	34		yes	16	R	S -> F	D -> G		S -> R
37211	GCGS0811	ERR855066	3	yes		518	45587	111	88	2012-XX-XX	9365	90	1407	GCGS0811,15335_4#10,SDG-201208-07	Grad2014_2016	North America	USA	0.125	S	0.063	S	34.001 (F)	34		yes	16	R	S -> F	D -> G		S -> R
37071	GCGS0982	ERR854930	3	yes		519	46424	103	108	2012-XX-XX	9365	90	1407	GCGS0982,15335_2#64,SDG-201207-14	Grad2014_2016	North America	USA	0.25	R	0.06	S	34.001 (F)	34		yes	16	R	S -> F	D -> G		S -> R
37425	GCGS0971	ERR855270	3	yes		520	46561	104	114	2011-XX-XX	9365	90	1407	GCGS0971,15335_6#25,SDG-201108-06	Grad2014_2016	North America	USA	0.25	R	0.06	S	34.001 (F)	34		yes	16	R	S -> F	D -> G		S -> R
37085	GCGS0989	ERR854941	3	yes		521	47444	104	121	2013-XX-XX	1901	90	9385	GCGS0989,15335_2#75,SDG-201302-10	Grad2014_2016	North America	USA	0.25	R	0.03	S	34.001 (F)	34		yes	16	R	S -> F	D -> G		S -> R
37562	GCGS0991	ERR855407	3	yes		522	47444	105	103	2013-XX-XX	1901	90	10940	GCGS0991,15335_7#67,SDG-201309-12	Grad2014_2016	North America	USA	0.125	S	0.032	S	34.001 (F)	34		yes	16	R	S -> F	D -> G		S -> R
37089	GCGS0916	ERR854945	3	yes		523	47284	102	111	2013-XX-XX	9365	90	8953	GCGS0916,15335_2#79,LVG-201302-15	Grad2014_2016	North America	USA	0.25	R	0.06	S	34.001 (F)	34		yes	16	R	S -> F	D -> G		S -> R
27449	GCGS0088	ERR191817	3	yes		524	41042	118	94	2009-XX-XX	1901	90	3431	GCGS0088,8289_2#88,SFO-200903-09	Grad2014_2016	North America	USA	0.125	S	0.063	S	34.001 (F)	34		yes	16	R	S -> F	D -> G		S -> R
37424	GCGS1001	ERR855269	3	yes		525	46424	107	120	2011-XX-XX	1901	709	6200	GCGS1001,15335_6#24,SFO-201102-13	Grad2014_2016	North America	USA	0.25	R	0.125	S	34.001 (F)	34		yes	32	R	S -> F	D -> G		S -> R
27346	GCGS0087	ERR191816	3	yes		526	46724	115	67	2009-XX-XX	1901	90	3431	GCGS0087,8289_2#87,SFO-200907-25	Grad2014_2016	North America	USA	0.25	R	0.03	S	34.001 (F)	34		yes	32	R	S -> F	D -> G		S -> R
27357	GCGS0035	ERR191764	3	yes		527	41042	109	237	2009-XX-XX	1901	90	19331	GCGS0035,8289_2#35,LAX-200906-10	Grad2014_2016	North America	USA	0.25	R	0.125	S	34.001 (F)	34		yes	32	R	S -> F	D -> G		S -> R
27328	GCGS0069	ERR191798	3	yes		528	41042	123	110	2009-XX-XX	1901	90	19331	GCGS0069,8289_2#69,SDG-200905-09	Grad2014_2016	North America	USA	0.25	R	0.125	S	34.001 (F)	34		yes	16	R	S -> F	D -> G		S -> R
27390	GCGS0053	ERR191782	3	yes		529	47508	105	79	2009-XX-XX	1901	90	19331	GCGS0053,8289_2#53,LVG-200912-20	Grad2014_2016	North America	USA	0.25	R	0.125	S	34.001 (F)	34		yes	16	R	S -> F	D -> G		S -> R
87477	ERR1514813	ERR1514813	3	yes		530	46796	97	143	2013-XX-XX	1901	90	3128	ECDC_GR13043	Harris2018	Europe	Greece	0.38	R	0.094	S	34.001 (F)	34		yes	32	R	S -> F	D -> G		S -> R
87188	ERR1555228	ERR1555228	3	yes		531	46939	99	166	2013-XX-XX	1901	90	4269	ECDC_CY13_009	Harris2018	Europe	Cyprus	0.125	S	0.094	S	34.001 (F)	34		yes		NA	S -> F	D -> G		S -> R
87476	ERR1514812	ERR1514812	3	yes		532	46939	99	136	2013-XX-XX	1901	90	3128	ECDC_GR13041	Harris2018	Europe	Greece	0.19	R	0.064	S	34.001 (F)	34		yes	32	R	S -> F	D -> G		S -> R
87479	ERR1514815	ERR1514815	3	yes		533	49748	96	157	2013-XX-XX	1901	90	3128	ECDC_GR13045	Harris2018	Europe	Greece	0.064	S	0.012	S	34.001 (F)	34		yes	4	R	S -> F	D -> G		S -> R
87478	ERR1514814	ERR1514814	3	yes		534	49766	99	186	2013-XX-XX	1901	90	3128	ECDC_GR13044	Harris2018	Europe	Greece	0.19	R	0.064	S	34.001 (F)	34		yes	32	R	S -> F	D -> G		S -> R
87463	ERR1514799	ERR1514799	3	yes		535	49284	97	149	2013-XX-XX	1901	90	3128	ECDC_GR13028	Harris2018	Europe	Greece	0.25	R	0.125	S	34.001 (F)	34		yes	32	R	S -> F	D -> G		S -> R
87487	ERR1514823	ERR1514823	3	yes		536	46928	101	144	2013-XX-XX	1901	90	3128	ECDC_GR13053	Harris2018	Europe	Greece	0.25	R	0.094	S	34.001 (F)	34		yes	32	R	S -> F	D -> G		S -> R
87485	ERR1514821	ERR1514821	3	yes		537	47381	97	218	2013-XX-XX	1901	90	11056	ECDC_GR13051	Harris2018	Europe	Greece	0.125	S	0.047	S	34.001 (F)	34		yes	32	R	S -> F	D -> G		S -> R
87468	ERR1514804	ERR1514804	3	yes		538	47364	96	169	2013-XX-XX	1901	90	11056	ECDC_GR13033	Harris2018	Europe	Greece	0.25	R	0.094	S	34.001 (F)	34		yes	32	R	S -> F	D -> G		S -> R
87480	ERR1514816	ERR1514816	3	yes		539	47349	97	142	2013-XX-XX	1901	90	3128	ECDC_GR13046	Harris2018	Europe	Greece	0.25	R	0.064	S	34.001 (F)	34		yes	32	R	S -> F	D -> G		S -> R
87470	ERR1514806	ERR1514806	3	yes		540	46838	100	144	2013-XX-XX	1901	90	3128	ECDC_GR13035	Harris2018	Europe	Greece	0.125	S	0.064	S	34.001 (F)	34		yes	32	R	S -> F	D -> G		S -> R
87482	ERR1514818	ERR1514818	3	yes		541	49284	98	151	2013-XX-XX	1901	90	3128	ECDC_GR13048	Harris2018	Europe	Greece	0.19	R	0.064	S	34.001 (F)	34		yes	32	R	S -> F	D -> G		S -> R
87467	ERR1514803	ERR1514803	3	yes		542	46522	99	150	2013-XX-XX	1901	90	4269	ECDC_GR13032	Harris2018	Europe	Greece	0.047	S	0.047	S	34.001 (F)	34		yes	32	R	S -> F	D -> G		S -> R
87600	ERR1549734	ERR1549734	3	yes		543	46422	98	203	2013-XX-XX	1579	90	10778	ECDC_LV13_019	Harris2018	Europe	Latvia	0.19	R	0.064	S	34.001 (F)	34		yes		NA	S -> F	D -> G		S -> R
87955	ERR1528219	ERR1528219	3	yes		544	46422	105	179	2013-XX-XX	1901	90	3128	ECDC_SE13_085	Harris2018	Europe	Sweden	0.032	S	0.008	S	34.001 (F)	34		yes	2	R	S -> F	D -> G		S -> R
87943	ERR1528207	ERR1528207	3	yes		545	46422	99	174	2013-XX-XX	1901	90	3128	ECDC_SE13_073	Harris2018	Europe	Sweden	0.023	S	0.008	S	34.001 (F)	34		yes	3	R	S -> F	D -> G		S -> R
87954	ERR1528220	ERR1528220	3	yes		546	46422	100	169	2013-XX-XX	1901	90	3128	ECDC_SE13_084	Harris2018	Europe	Sweden	0.047	S	0.012	S	34.001 (F)	34		yes	2	R	S -> F	D -> G		S -> R
87594	ERR1549728	ERR1549728	3	yes		547	47364	96	186	2013-XX-XX	1901	90	4269	ECDC_LV13_013	Harris2018	Europe	Latvia	0.125	S	0.064	S	34.001 (F)	34		yes		NA	S -> F	D -> G		S -> R
87611	ERR1549745	ERR1549745	3	yes		548	55554	94	168	2013-XX-XX	1901	90	10779	ECDC_LV13_030	Harris2018	Europe	Latvia	0.016	S	0.004	S	34.001 (F)	34		yes		NA	S -> F	D -> G		S -> R
87595	ERR1549729	ERR1549729	3	yes		549	49274	98	176	2013-XX-XX	1901	90	4269	ECDC_LV13_014	Harris2018	Europe	Latvia	0.125	S	0.064	S	34.001 (F)	34		yes		NA	S -> F	D -> G		S -> R
87598	ERR1549732	ERR1549732	3	yes		550	49790	96	196	2013-XX-XX	1901	90	4269	ECDC_LV13_017	Harris2018	Europe	Latvia	0.125	S	0.064	S	34.001 (F)	34		yes		NA	S -> F	D -> G		S -> R
37023	GCGS0920	ERR854883	3	yes		551	46426	107	108	2005-XX-XX	1901	90	1407	GCGS0920,15335_2#17,MIA-200510-14	Grad2014_2016	North America	USA	0.25	R	0.125	S	34.001 (F)	34		yes	8	R	S -> F	D -> G		S -> R
88012	ERR1528146	ERR1528146	3	yes		552	46422	98	152	2013-XX-XX	1901	90	1407	ECDC_SI13_068	Harris2018	Europe	Slovenia	0.032	S	0.008	S	34.001 (F)	34		yes		NA	S -> F	D -> G		S -> R
88007	ERR1528142	ERR1528142	3	yes		553	49216	97	159	2013-XX-XX	1901	90	1407	ECDC_SI13_063	Harris2018	Europe	Slovenia	0.047	S	0.008	S	34.001 (F)	34		yes		NA	S -> F	D -> G		S -> R
87097	ERR1471143	ERR1471143		yes		554	43126	121	191	2013-XX-XX	1901	90	1407	ECDC_AT13_504	Harris2018	Europe	Austria	0.094	S	0.047	S	34.001 (F)	34		yes		NA	S -> F	D -> G		S -> R
37280	GCGS1077	ERR855126	3	yes		555	43852	107	113	2008-XX-XX	1901	102	1407	GCGS1077,15335_4#71,PHX-200803-16	Grad2014_2016	North America	USA		NA	0.008	S	35.001 (F)	35		yes	16	R	S -> F	D -> G		S -> R
37379	GCGS1079	ERR855224	3	yes		556	41042	109	109	2008-XX-XX	1901	102	1407	GCGS1079,15335_5#74,PHX-200805-20	Grad2014_2016	North America	USA		NA	0.015	S	35.001 (F)	35		yes	8	R	S -> F	D -> G		S -> R
37395	GCGS0344	ERR855240	3	yes		557	46565	108	98	2010-XX-XX	1901	102	1407	GCGS0344,15335_5#90,CIN-201003-12	Grad2014_2016	North America	USA	0.015	S	0.008	S	35.001 (F)	35		yes	8	R	S -> F	D -> G		S -> R
37418	GCGS0715	ERR855263	3	yes		558	43868	106	115	2011-XX-XX	1901	102	1407	GCGS0715,15335_6#18,SFO-201107-07	Grad2014_2016	North America	USA	0.03	S	0.015	S	35.001 (F)	35		yes	8	R	S -> F	D -> G		S -> R
37412	GCGS0716	ERR855257	3	yes		559	43109	116	115	2011-XX-XX	1901	102	1407	GCGS0716,15335_6#12,SFO-201110-03	Grad2014_2016	North America	USA	0.03	S	0.015	S	35.001 (F)	35		yes	16	R	S -> F	D -> G		S -> R
27295	GCGS0114	ERR223620	3	yes		560	46428	105	83	2009-XX-XX	1901	102	1407	GCGS0114,8727_8#18,SDG-200911-13	Grad2014_2016	North America	USA	0.015	S	0.008	S	35.001 (F)	35		yes	2	R	S -> F	D -> G		S -> R
37401	GCGS1090	ERR855246	3	yes		561	47572	107	115	2007-XX-XX	1901	102	1407	GCGS1090,15335_6#1,SDG-200711-07	Grad2014_2016	North America	USA		NA	0.015	S	35.001 (F)	35		yes	16	R	S -> F	D -> G		S -> R
27319	GCGS0030	ERR191759	3	yes		562	47284	107	80	2009-XX-XX	1901	102	1407	GCGS0030,8289_2#30,SDG-200912-06	Grad2014_2016	North America	USA	0.015	S	0.008	S	35.001 (F)	35		yes	8	R	S -> F	D -> G		S -> R
27395	GCGS0076	ERR191805	3	yes		563	41042	110	79	2009-XX-XX	1901	102	1407	GCGS0076,8289_2#76,SDG-200909-20	Grad2014_2016	North America	USA	0.015	S	0.008	S	35.001 (P)	35		yes	8	R	S -> F	D -> G		S -> R
27475	GCGS0068	ERR191797	3	yes		564	43034	109	169	2009-XX-XX	1901	102	1407	GCGS0068,8289_2#68,SDG-200901-08	Grad2014_2016	North America	USA	0.015	S	0.008	S	35.001 (F)	35		yes	8	R	S -> F	D -> G		S -> R
37126	GCGS1091	ERR854981	3	yes		565	43841	109	105	2007-XX-XX	1901	102	1407	GCGS1091,15335_3#20,SFO-200701-24	Grad2014_2016	North America	USA		NA	0.008	S	35.001 (F)	35		yes	16	R	S -> F	D -> G		S -> R
27458	GCGS0166	ERR223672	3	yes		566	46426	104	82	2009-XX-XX	1901	102	1407	GCGS0166,8727_8#70,PHX-200911-03	Grad2014_2016	North America	USA	0.015	S	0.008	S	35.001 (F)	35		yes	8	R	S -> F	D -> G		S -> R
27445	GCGS0178	ERR223684	3	yes		567	43868	102	89	2010-XX-XX	1901	102	1407	GCGS0178,8727_8#82,PHX-201003-25	Grad2014_2016	North America	USA	0.03	S	0.015	S	35.001 (F)	35		yes	16	R	S -> F	D -> G		S -> R
37249	GCGS0382	ERR855097	3	yes		568	44005	108	90	2010-XX-XX	1901	397	19390	GCGS0382,15335_4#42,LAX-201009-07	Grad2014_2016	North America	USA	0.015	S	0.008	S	35.001 (F)	35		yes	16	R	S -> F	D -> G		S -> R
34783	SRR969373	SRR969373	3	yes		569	20323	222	69	2011-XX-XX	1901	1536	1407	MIA0510	Ezewudo2015	North America	USA	0.03	S		NA	35.003 (P)	35		yes		NA	S -> F	D -> G		S -> R
27404	GCGS0028	ERR191757	3	yes		570	41042	108	88	2009-XX-XX	1901	102	1407	GCGS0028,8289_2#28,SDG-200910-15	Grad2014_2016	North America	USA	0.015	S	0.008	S	35.001 (F)	35		yes	8	R	S -> F	D -> G		S -> R
27426	GCGS0160	ERR223666	3	yes		571	41042	109	82	2009-XX-XX	1901	102	1407	GCGS0160,8727_8#64,SDG-200912-01	Grad2014_2016	North America	USA	0.015	S	0.008	S	35.001 (F)	35		yes	8	R	S -> F	D -> G		S -> R
27415	GCGS0066	ERR191795	3	yes		572	41124	107	79	2009-XX-XX	1901	102	1407	GCGS0066,8289_2#66,LVG-200905-14	Grad2014_2016	North America	USA	0.015	S	0.008	S	35.001 (F)	35		yes	8	R	S -> F	D -> G		S -> R
48765	SRR3360752	SRR3360752	3	yes		573	58229	84	104	2009-08-06	1901	102	1407	fc3bb6ef-a3c7-4336-ac71-fb600b0a2f23	Eyre2017	Europe	UK	0.008	S		NA	35.001 (F)	35		yes	32	R	S -> F	D -> G		S -> R
48636	SRR3360622	SRR3360622	3	yes		574	55211	89	94	2009-07-16	1901	102	1407	4ce2d596-fd8c-4c2f-8f66-04f84c4e4b52	Eyre2017	Europe	UK	0.015	S		NA	35.001 (F)	35		yes	8	R	S -> F	D -> G		S -> R
49203	SRR3361342	SRR3361342	3	yes		575	57422	84	111	2009-09-10	1901	102	1407	27bc7c41-5243-4882-83c2-b78d6847ba0a	Eyre2017	Europe	UK	0.008	S		NA	35.001 (F)	35		yes	32	R	S -> F	D -> G		S -> R
48747	SRR3360733	SRR3360733	3	yes		576	60394	85	82	2009-08-26	1901	102	1407	e68514bd-6632-4d10-bd0a-ab2c8bdd1c75	Eyre2017	Europe	UK	0.015	S		NA	35.001 (F)	35		yes	32	R	S -> F	D -> G		S -> R
48631	SRR3360617	SRR3360617	3	yes		577	65690	82	70	2009-07-06	1901	102	1407	445fd893-4fd5-4e77-8499-221b11a0d674	Eyre2017	Europe	UK	0.015	S		NA	35.001 (F)	35		yes	32	R	S -> F	D -> G		S -> R
48768	SRR3360755	SRR3360755	3	yes		578	25407	199	66	2009-09-11	1901	102	1407	fe49374c-6b5a-4b37-964c-3391131651b4	Eyre2017	Europe	UK	0.008	S		NA	35.001 (F)	35		yes	32	R	S -> F	D -> G		S -> R
78581	SRR1661262	SRR1661262	3	yes		579	55218	93	49	2010-XX-XX	1901	102	1407	33901	Demczuk2015	North America	Canada	0.008	S	0.008	S	35.001 (F)	35		yes	16	R	S -> F	D -> G		S -> R
78527	SRR1661202	SRR1661202	3	yes		580	60619	80	63	2008-XX-XX	10886	102	3779	31349	Demczuk2015	North America	Canada	0.032	S	0.032	S	35.001 (F)	35		yes	16	R	S -> F	D -> G		S -> R
78525	SRR1661200	SRR1661200	3	yes		581	77367	71	84	2008-XX-XX	1901	102	1407	31341	Demczuk2015	North America	Canada	0.032	S	0.032	S	35.001 (F)	35		yes	16	R	S -> F	D -> G		S -> R
31714	ERR363642	ERR363642	3	yes		582	40818	107	86	2009-XX-XX	1901	102	1407	10625_6_67,ERS311648	Sanchez-Buso2019	Asia	India	0.016	S	0.008	S	35.001 (F)	35		yes	24	R	S -> F	D -> G		S -> R
88307	SRR2736209	SRR2736209	3	yes		583	85542	71	89	2011-XX-XX	1901	92	3149	34639	Demczuk2016	North America	Canada	0.032	S	0.032	S	34.001 (F)	34		yes		NA	S -> F	D -> G		S -> R
88255	SRR2736150	SRR2736150	3	yes		584	85522	70	114	2007-XX-XX	1901	90	3158	30374	Demczuk2016	North America	Canada	0.125	S	0.063	S	34.001 (F)	34		yes		NA	S -> F	D -> G		S -> R
82566	SRR7226393	SRR7226393	3	yes		585	67451	72	55	2013-XX-XX	1901	90	11645	16	Ryan2018	Europe	Ireland	0.19	R	0.047	S	34.001 (F)	34		yes	>32	R	S -> F	D -> G		S -> R
61855	DRR124876	DRR124876	3	yes		586	59774	92	59	2015-9-XX	1901	951	19517	KM296	Yahara2018	Asia	Japan	0.19	R	0.064	S	72.001 (F)	34 variants		yes	>32	R	S -> F	D -> G		S -> R
61817	DRR124838	DRR124838	3	yes		587	52989	98	110	2015-2-XX	1901	951	1407	KM258	Yahara2018	Asia	Japan	0.25	R	0.064	S	72.001 (F)	34 variants		yes	>32	R	S -> F	D -> G		S -> R
61806	DRR124827	DRR124827	3	yes		588	57667	99	88	2015-1-XX	1901	951	1407	KM247	Yahara2018	Asia	Japan	0.125	S	0.047	S	72.001 (F)	34 variants		yes	>32	R	S -> F	D -> G		S -> R
61671	DRR124692	DRR124692	3	yes		589	56142	97	122	2015-1-XX	1901	951	1407	FC427	Yahara2018	Asia	Japan	0.19	R	0.125	S	72.001 (F)	34 variants		yes	>32	R	S -> F	D -> G		S -> R
61669	DRR124690	DRR124690	3	yes		590	55690	102	97	2015-1-XX	1901	951	1407	FC425	Yahara2018	Asia	Japan	0.25	R	0.094	S	72.001 (F)	34 variants		yes	>32	R	S -> F	D -> G		S -> R
61819	DRR124840	DRR124840		yes		591	37944	115	116	2015-2-XX	1901	951	1407	KM260	Yahara2018	Asia	Japan	0.25	R	0.047	S	72.001 (F)	34 variants		yes	>32	R	S -> F	D -> G		S -> R
61809	DRR124830	DRR124830	3	yes		592	53363	100	71	2015-1-XX	1901	951	1407	KM250	Yahara2018	Asia	Japan	0.125	S	0.032	S	72.001 (F)	34 variants		yes	>32	R	S -> F	D -> G		S -> R
61849	DRR124870	DRR124870	3	yes		593	52959	98	55	2015-8-XX	13843	2689	14236	KM290	Yahara2018	Asia	Japan	0.094	S	0.047	S	72.001 (F)	34 variants		yes	12	R	S -> F	D -> G		S -> R
61857	DRR124878	DRR124878	3	yes		594	47161	107	59	2015-10-XX	13843	2689	14236	KM298	Yahara2018	Asia	Japan	0.094	S	0.032	S	72.001 (F)	34 variants		yes	16	R	S -> F	D -> G		S -> R
61863	DRR124884	DRR124884	3	yes		595	56315	96	67	2015-11-XX	13843	2689	1407	KM305	Yahara2018	Asia	Japan	0.125	S	0.047	S	72.001 (F)	34 variants		yes	>32	R	S -> F	D -> G		S -> R
61813	DRR124834	DRR124834	3	yes		596	56315	92	121	2015-1-XX	13843	951	1407	KM254	Yahara2018	Asia	Japan	0.25	R	0.094	S	72.001 (F)	34 variants		yes	>32	R	S -> F	D -> G		S -> R
61861	DRR124882	DRR124882	3	yes		597	65906	85	81	2015-10-XX	1901	2689	6780	KM303	Yahara2018	Asia	Japan	0.094	S	0.032	S	72.001 (F)	34 variants		yes	8	R	S -> F	D -> G		S -> R
61764	DRR124785	DRR124785	3	yes		598	82016	77	111	2015-10-XX	1901	2689	6780	FC520	Yahara2018	Asia	Japan	0.25	R	0.047	S	72.001 (F)	34 variants		yes	>32	R	S -> F	D -> G		S -> R
61765	DRR124786	DRR124786	3	yes		599	57758	92	65	2015-10-XX	1901	2689	6780	FC521	Yahara2018	Asia	Japan	0.38	R	0.047	S	72.001 (F)	34 variants		yes	>32	R	S -> F	D -> G		S -> R
61773	DRR124794	DRR124794	3	yes		600	55112	87	73	2015-11-XX	1901	2689	6780	FC529	Yahara2018	Asia	Japan	0.38	R	0.064	S	72.001 (F)	34 variants		yes	>32	R	S -> F	D -> G		S -> R
61794	DRR124815	DRR124815	3	yes		601	55880	102	91	2015-1-XX	1901	951	1407	IT66	Yahara2018	Asia	Japan	0.25	R	0.094	S	72.001 (F)	34 variants		yes	>32	R	S -> F	D -> G		S -> R
61826	DRR124847	DRR124847	3	yes		602	56261	98	53	2015-3-XX	1901	951	1407	KM267	Yahara2018	Asia	Japan	0.094	S	0.032	S	72.001 (F)	34 variants		yes	6	R	S -> F	D -> G		S -> R
61820	DRR124841	DRR124841		yes		603	20182	167	84	2015-2-XX	1901	951	5588	KM261	Yahara2018	Asia	Japan	0.19	R	0.032	S	72.001 (F)	34 variants		yes	4	R	S -> F	D -> G		S -> R
61775	DRR124796	DRR124796	3	yes		604	67687	80	88	2015-11-XX	1901	951	1407	FC531	Yahara2018	Asia	Japan	0.19	R	0.064	S	72.001 (F)	34 variants		yes	>32	R	S -> F	D -> G		S -> R
78551	SRR1661230	SRR1661230	3	yes		605	57547	105	108	2010-XX-XX	10886	90	4269	32929	Demczuk2015	North America	Canada	0.125	S	0.125	S	34.002 (F)	34 variants		yes	16	R	S -> F	D -> G		S -> R
78552	SRR1661231	SRR1661231	3	yes		606	57745	98	129	2010-XX-XX	1901	90	4269	32962	Demczuk2015	North America	Canada	0.125	S	0.063	S	34.001 (F)	34		yes	16	R	S -> F	D -> G		S -> R
61811	DRR124832	DRR124832	3	yes		607	40786	116	76	2015-1-XX	1901	91	1407	KM252	Yahara2018	Asia	Japan	0.125	S	0.064	S	34.001 (F)	34		yes	>32	R	S -> F	D -> G		S -> R
78499	SRR1661173	SRR1661173	3	yes		608	71271	70	59	2006-XX-XX	1901	90	1407	27459	Demczuk2015	North America	Canada	0.125	S	0.032	S	34.001 (F)	34		yes	32	R	S -> F	D -> G		S -> R
87754	ERR1560822	ERR1560822	3	yes		609	36043	149	133	2013-XX-XX	1901	90	1407	ECDC_PT13_052	Harris2018	Europe	Portugal	0.016	S	0.012	S	34.001 (F)	34		yes	32	R	S -> F	D -> G		S -> R
87756	ERR1560824	ERR1560824	3	yes		610	41399	118	186	2013-XX-XX	1901	90	1407	ECDC_PT13_054	Harris2018	Europe	Portugal	0.047	S	0.032	S	34.001 (F)	34		yes	32	R	S -> F	D -> G		S -> R
87790	ERR1560858	ERR1560858	3	yes		611	46795	105	158	2013-XX-XX	1901	90	1407	ECDC_PT13_090	Harris2018	Europe	Portugal	0.032	S	0.023	S	34.001 (F)	34		yes	32	R	S -> F	D -> G		S -> R
87750	ERR1560818	ERR1560818	3	yes		612	45823	92	169	2013-XX-XX	1901	90	1407	ECDC_PT13_047	Harris2018	Europe	Portugal	0.047	S	0.016	S	34.001 (F)	34		yes	32	R	S -> F	D -> G		S -> R
87712	ERR1560780	ERR1560780	3	yes		613	45823	101	150	2013-XX-XX	1901	90	1407	ECDC_PT13_007	Harris2018	Europe	Portugal	0.047	S	0.023	S	34.001 (F)	34		yes	16	R	S -> F	D -> G		S -> R
87728	ERR1560796	ERR1560796	3	yes		614	45826	99	174	2013-XX-XX	1901	90	2212	ECDC_PT13_024	Harris2018	Europe	Portugal	0.047	S	0.023	S	34.001 (F)	34		yes	32	R	S -> F	D -> G		S -> R
87755	ERR1560823	ERR1560823		yes		615	39143	154	144	2013-XX-XX	8110	3313	multiple	ECDC_PT13_053	Harris2018	Europe	Portugal	0.064	S	0.047	S	34.001 (F)	34		yes	32	R	S -> F	D -> G		S -> R
87753	ERR1560821	ERR1560821	3	yes		616	46838	96	152	2013-XX-XX	8110	90	2212	ECDC_PT13_050	Harris2018	Europe	Portugal	0.016	S	0.047	S	34.001 (F)	34		yes	32	R	S -> F	D -> G		S -> R
87752	ERR1560820	ERR1560820	3	yes		617	47381	96	148	2013-XX-XX	1901	951	1407	ECDC_PT13_049	Harris2018	Europe	Portugal	0.125	S	0.064	S	72.001 (F)	34 variants		yes	32	R	S -> F	D -> G		S -> R
87766	ERR1560834	ERR1560834	3	yes		618	43853	94	148	2013-XX-XX	1901	951	1407	ECDC_PT13_065	Harris2018	Europe	Portugal	0.125	S	0.064	S	72.001 (F)	34 variants		yes	32	R	S -> F	D -> G		S -> R
87764	ERR1560832	ERR1560832	3	yes		619	46415	99	170	2013-XX-XX	1901	90	1407	ECDC_PT13_063	Harris2018	Europe	Portugal	0.032	S	0.016	S	34.001 (F)	34		yes	32	R	S -> F	D -> G		S -> R
87726	ERR1560794	ERR1560794	3	yes		620	43853	94	176	2013-XX-XX	1901	951	1407	ECDC_PT13_022	Harris2018	Europe	Portugal	0.094	S	0.047	S	72.001 (F)	34 variants		yes	32	R	S -> F	D -> G		S -> R
37489	GCGS0780	ERR855334	3	yes		621	43969	110	103	2013-XX-XX	1901	90	1407	GCGS0780,15335_6#89,ORA-201303-01	Grad2014_2016	North America	USA	0.125	S	0.032	S	34.001 (F)	34		yes	16	R	S -> F	D -> G		S -> R
37046	GCGS0879	ERR854906	3	yes		622	43563	109	109	2012-XX-XX	1901	90	1407	GCGS0879,15335_2#40,CHI-201208-22	Grad2014_2016	North America	USA	0.25	R	0.06	S	34.001 (F)	34		yes	16	R	S -> F	D -> G		S -> R
37561	GCGS0923	ERR855406	3	yes		623	43677	107	94	2013-XX-XX	1901	90	1407	GCGS0923,15335_7#66,MIA-201304-21	Grad2014_2016	North America	USA	0.25	R	0.125	S	34.001 (F)	34		yes	16	R	S -> F	D -> G		S -> R
82315	GCGS0919	ERR1067823	3	yes		624	43868	100	159	2013-XX-XX	1901	90	4533	GCGS0919,17176_1#24,LVG-201307-13	Grad2014_2016	North America	USA	0.25	R	0.06	S	34.001 (F)	34		yes	16	R	S -> F	D -> G		S -> R
87401	ERR1469749	ERR1469749	3	yes		625	43852	96	173	2013-XX-XX	1901	923	1407	ECDC_GC_100	Harris2018	Europe	Norway	0.094	S	0.047	S	34.001 (F)	34		yes		NA	S -> F	D -> G		S -> R
37488	GCGS1010	ERR855333	3	yes		626	43987	104	99	2013-XX-XX	1901	90	1407	GCGS1010,15335_6#88,SFO-201306-17	Grad2014_2016	North America	USA	0.25	R	0.06	S	34.001 (F)	34		yes	16	R	S -> F	D -> G		S -> R
37088	GCGS0935	ERR854944	3	yes		627	40714	112	102	2013-XX-XX	1901	90	1407	GCGS0935,15335_2#78,ORA-201307-02	Grad2014_2016	North America	USA	0.25	R	0.03	S	34.001 (F)	34		yes	8	R	S -> F	D -> G		S -> R
37056	GCGS0905	ERR854916	3	yes		628	43563	110	111	2012-XX-XX	1901	90	1407	GCGS0905,15335_2#50,LA2-201210-04	Grad2014_2016	North America	USA	0.25	R	0.06	S	34.001 (F)	34		yes	16	R	S -> F	D -> G		S -> R
37474	GCGS0722	ERR855319	3	yes		629	43886	106	90	2012-XX-XX	1901	90	1407	GCGS0722,15335_6#74,ATL-201212-08	Grad2014_2016	North America	USA	0.125	S	0.063	S	34.001 (F)	34		yes	16	R	S -> F	D -> G		S -> R
27369	GCGS0233	ERR222932	3	yes		630	43886	105	96	2010-XX-XX	1901	90	1407	GCGS0233,8727_5#83,SEA-201007-06	Grad2014_2016	North America	USA	0.25	R	0.06	S	34.001 (F)	34		yes	32	R	S -> F	D -> G		S -> R
88098	ERR1560918	ERR1560918	3	yes		631	43857	98	191	2013-XX-XX	1901	90	2212	ECDC_T2_ES037	Harris2018	Europe	Spain	0.12	S	0.03	S	34.001 (F)	34		yes	32	R	S -> F	D -> G		S -> R
87945	ERR1528209	ERR1528209	3	yes		632	46422	102	175	2013-XX-XX	1901	90	8953	ECDC_SE13_075	Harris2018	Europe	Sweden	0.064	S	0.047	S	34.001 (F)	34		yes	32	R	S -> F	D -> G		S -> R
87933	ERR1528197	ERR1528197	3	yes		633	46422	100	174	2013-XX-XX	1901	90	8953	ECDC_SE13_063	Harris2018	Europe	Sweden	0.125	S	0.047	S	34.001 (F)	34		yes	32	R	S -> F	D -> G		S -> R
82579	SRR7226418	SRR7226418	3	yes		634	58385	84	54	2015-XX-XX	1901	90	8953	81513	Ryan2018	Europe	Ireland	0.19	R	0.032	S	34.001 (F)	34		yes	>32	R	S -> F	D -> G		S -> R
78599	SRR1661283	SRR1661283	3	yes		635	60619	84	49	2011-XX-XX	12542	90	1407	34651	Demczuk2015	North America	Canada	0.125	S	0.032	S	34.001 (F)	34		yes	8	R	S -> F	D -> G		S -> R
82302	GCGS0978	ERR956689	3	yes		636	41046	137	126	2012-XX-XX	15616	90	8426	GCGS0978,16043_2#22,SDG-201202-03	Grad2014_2016	North America	USA	0.25	R	0.06	S	34.001 (F)	34		yes	16	R	S -> F	D -> G		S -> R
82577	SRR7226385	SRR7226385	3	yes		637	70863	88	69	2015-XX-XX	1901	90	1407	179501	Ryan2018	Europe	Ireland	0.094	S	0.016	S	34.001 (F)	34		yes	3	R	S -> F	D -> G		S -> R
82559	SRR7226381	SRR7226381	3	yes		638	63565	81	61	2015-XX-XX	1901	90	1407	178487	Ryan2018	Europe	Ireland	0.023	S	0.006	S	34.001 (F)	34		yes	0.008	S	S -> F	D -> G		S -> R
82560	SRR7226397	SRR7226397	3	yes		639	76559	76	64	2016-XX-XX	1901	90	3158	193852	Ryan2018	Europe	Ireland	<=0.016	S	0.004	S	34.001 (F)	34		yes	<=0.002	S	S -> F	D -> G		S -> R
82558	SRR7226403	SRR7226403	3	yes		640	69829	78	69	2016-XX-XX	1901	90	3158	196712	Ryan2018	Europe	Ireland	0.016	S	0.008	S	34.001 (F)	34		yes	0.008	S	S -> F	D -> G		S -> R
37294	GCGS0842	ERR855139	3	yes		641	43931	115	111	2011-XX-XX	1901	90	1407	GCGS0842,15335_4#84,NYC-201111-08	Grad2014_2016	North America	USA	0.125	S	0.125	S	34.001 (F)	34		yes	16	R	S -> F	D -> G		S -> R
54382	LRRBGS_0150	SRR8945109	3	yes		642	59550	96	28	2015-XX-XX	1901	90	17537		Costa-Lourenco2018	South America	Brazil	0.25	R	0.063	S	34.001 (F)	34		yes	8	R	S -> F	D -> G		S -> R
87189	ERR1555229	ERR1555229	3	yes		643	49089	97	169	2013-XX-XX	1901	90	10803	ECDC_CY13_010	Harris2018	Europe	Cyprus	0.094	S	0.047	S	34.001 (F)	34		yes		NA	S -> F	D -> G		S -> R
48491	SRR3357263	SRR3357263	3	yes		644	49569	100	141	2011-01-22	1901	90	1407	c1a34f92-30b5-4b9a-8042-7ada04951e74	Eyre2017	Europe	UK	0.125	S		NA	34.001 (F)	34		yes	32	R	S -> F	D -> G		S -> R
48456	SRR3357194	SRR3357194	3	yes		645	70763	85	79	2011-01-21	1901	90	1407	926863d7-56b1-4557-829e-4045156d0218	Eyre2017	Europe	UK	0.06	S		NA	34.001 (F)	34		yes	8	R	S -> F	D -> G		S -> R
48448	SRR3357186	SRR3357186	3	yes		646	49567	97	108	2011-01-22	1901	NA	1407	7fd977ee-5182-49b7-97dd-e2503eb39c57	Eyre2017	Europe	UK	0.06	S		NA	34.001 (F)	34		yes	8	R	S -> F	D -> G		S -> R
48659	SRR3360645	SRR3360645	3	yes		647	79436	72	78	2010-07-07	1901	90	1407	6c3f5d0d-ea6d-4468-885c-fc6a943376c0	Eyre2017	Europe	UK	0.125	S		NA	34.001 (F)	34		yes	32	R	S -> F	D -> G		S -> R
49174	SRR3361312	SRR3361312	3	yes		648	59534	89	72	2010-09-08	1901	NA	1407	0414697e-66f2-47cf-bb19-86610b5359a7	Eyre2017	Europe	UK	0.125	S		NA	34.001 (F)	34		yes	32	R	S -> F	D -> G		S -> R
87547	ERR1680305	ERR1680305	3	yes		649	16419	296	189	2013-XX-XX	1901	90	1407	ECDC_HU13_088	Harris2018	Europe	Hungary	0.016	S	0.008	S	34.001 (F)	34		yes		NA	S -> F	D -> G		S -> R
87650	ERR1528249	ERR1528249	3	yes		650	48895	97	176	2013-XX-XX	1901	90	4822	ECDC_NL20	Harris2018	Europe	Netherlands	0.064	S	0.064	S	34.001 (F)	34		yes	32	R	S -> F	D -> G		S -> R
87412	ERR1469760	ERR1469760	3	yes		651	41391	104	181	2013-XX-XX	1901	90	4822	ECDC_GC_111	Harris2018	Europe	Norway	0.094	S	0.047	S	34.001 (F)	34		yes		NA	S -> F	D -> G		S -> R
37559	GCGS0939	ERR855404	3	yes		652	41042	111	113	2013-XX-XX	1901	90	4822	GCGS0939,15335_7#64,PHI-201306-19	Grad2014_2016	North America	USA	0.25	R	0.06	S	34.001 (F)	34		yes	16	R	S -> F	D -> G		S -> R
37087	GCGS0940	ERR854943	3	yes		653	40680	112	112	2013-XX-XX	1901	90	4822	GCGS0940,15335_2#77,PHI-201308-10	Grad2014_2016	North America	USA	0.25	R	0.03	S	34.001 (F)	34		yes	8	R	S -> F	D -> G		S -> R
37091	GCGS0868	ERR854947	3	yes		654	40543	112	106	2013-XX-XX	1901	90	4822	GCGS0868,15335_2#81,BAL-201308-08	Grad2014_2016	North America	USA	0.25	R	0.03	S	34.001 (F)	34		yes	8	R	S -> F	D -> G		S -> R
37542	GCGS0838	ERR855387	3	yes		655	46554	108	101	2013-XX-XX	1901	90	4822	GCGS0838,15335_7#47,LVG-201308-28	Grad2014_2016	North America	USA	0.125	S	0.03	S	34.001 (F)	34		yes	16	R	S -> F	D -> G		S -> R
37038	GCGS0906	ERR854898	3	yes		656	41042	113	108	2012-XX-XX	1901	90	4822	GCGS0906,15335_2#32,LA2-201211-03	Grad2014_2016	North America	USA	0.25	R	0.06	S	34.001 (F)	34		yes	16	R	S -> F	D -> G		S -> R
87633	ERR1555241	ERR1555241	3	yes		657	48647	104	191	2013-XX-XX	1901	90	4822	ECDC_MT13_020	Harris2018	Europe	Malta	0.064	S	0.047	S	34.001 (F)	34		yes	16	R	S -> F	D -> G		S -> R
87647	ERR1528247	ERR1528247	3	yes		658	50603	101	165	2013-XX-XX	1901	90	4822	ECDC_NL17	Harris2018	Europe	Netherlands	0.047	S	0.064	S	34.001 (F)	34		yes	32	R	S -> F	D -> G		S -> R
82383	ERR2133961	ERR2133961	3	yes		659	55790	103	92	2013-04-22	1901	90	4822	AUSMDU00005589	Kwong2017	Oceania	Australia		NA	0.03	S	34.001 (F)	34		yes	4	R	S -> F	D -> G		S -> R
82382	ERR2133960	ERR2133960	3	yes		660	55293	91	105	2013-04-22	1901	90	4822	AUSMDU00005588	Kwong2017	Oceania	Australia		NA	0.03	S	34.001 (F)	34		yes	4	R	S -> F	D -> G		S -> R
82384	ERR2133962	ERR2133962	3	yes		661	44850	106	110	2013-04-22	1901	90	4822	AUSMDU00005590	Kwong2017	Oceania	Australia		NA	0.03	S	34.001 (F)	34		yes	4	R	S -> F	D -> G		S -> R
82385	ERR2133963	ERR2133963	3	yes		662	48917	101	99	2013-04-29	1901	90	4822	AUSMDU00005591	Kwong2017	Oceania	Australia		NA	0.06	S	34.001 (F)	34		yes	16	R	S -> F	D -> G		S -> R
82387	ERR2133965	ERR2133965		yes		663	45407	115	82	2013-04-29	1901	90	4822	AUSMDU00005593	Kwong2017	Oceania	Australia		NA	0.06	S	34.001 (F)	34		yes	8	R	S -> F	D -> G		S -> R
82386	ERR2133964	ERR2133964	3	yes		664	39565	114	95	2013-04-29	1901	90	4822	AUSMDU00005592	Kwong2017	Oceania	Australia		NA	0.06	S	34.001 (F)	34		yes	8	R	S -> F	D -> G		S -> R
82578	SRR7226396	SRR7226396	3	yes		665	58598	81	49	2016-XX-XX	1901	90	3806	422102	Ryan2018	Europe	Ireland	0.125	S	0.032	S	34.001 (F)	34		yes	32	R	S -> F	D -> G		S -> R
82575	SRR7226400	SRR7226400	3	yes		666	60278	88	60	2016-XX-XX	1901	90	3806	191262	Ryan2018	Europe	Ireland	0.125	S	0.023	S	34.001 (F)	34		yes	>32	R	S -> F	D -> G		S -> R
87686	ERR1528281	ERR1528281	3	yes		667	41429	131	181	2013-XX-XX	1901	90	3806	ECDC_NL63	Harris2018	Europe	Netherlands	0.047	S	0.047	S	34.001 (F)	34		yes	32	R	S -> F	D -> G		S -> R
87505	ERR1528320	ERR1528320	3	yes		668	46838	97	175	2013-XX-XX	1901	90	3806	ECDC_GR13072	Harris2018	Europe	Greece	0.25	R	0.094	S	34.001 (F)	34		yes	32	R	S -> F	D -> G		S -> R
78623	SRR1661308	SRR1661308	3	yes		669	67871	74	91	2009-XX-XX	1901	90	4985	35416	Demczuk2015	North America	Canada	0.125	S	0.063	S	34.001 (F)	34		yes	>=32	R	S -> F	D -> G		S -> R
78568	SRR1661248	SRR1661248	3	yes		670	57145	102	43	2010-XX-XX	1901	90	4985	33492	Demczuk2015	North America	Canada	0.125	S	0.125	S	34.001 (F)	34		yes	16	R	S -> F	D -> G		S -> R
78579	SRR1661259	SRR1661259	3	yes		671	58456	86	51	2010-XX-XX	1901	90	1407	33764	Demczuk2015	North America	Canada	0.25	R	0.125	S	34.001 (F)	34		yes	16	R	S -> F	D -> G		S -> R
82576	SRR7226405	SRR7226405	3	yes		672	54655	89	78	2016-XX-XX	1901	new	3431	422671	Ryan2018	Europe	Ireland	0.125	S	0.064	S	34.001 (F)	34		yes	>32	R	S -> F	D -> G		S -> R
78570	SRR1661250	SRR1661250	3	yes		673	60832	80	65	2010-XX-XX	1901	90	3378	33546	Demczuk2015	North America	Canada	0.125	S	0.063	S	34.001 (F)	34		yes	16	R	S -> F	D -> G		S -> R
54351	LRRBGS_0119	SRR8945096	3	yes		674	46913	124	61	2013-XX-XX	1901	91	4947		Costa-Lourenco2018	South America	Brazil	0.25	R	0.063	S	34.001 (F)	34		yes	16	R	S -> F	D -> G		S -> R
54363	LRRBGS_0131	SRR8945050	3	yes		675	49384	107	23	2014-XX-XX	1901	91	4947		Costa-Lourenco2018	South America	Brazil	0.25	R	0.063	S	34.001 (F)	34		yes	16	R	S -> F	D -> G		S -> R
82365	ERR2133943	ERR2133943	3	yes		676	49206	102	77	2012-02-07	1901	90	1407	AUSMDU00005571	Kwong2017	Oceania	Australia		NA	0.06	S	34.001 (F)	34		yes	16	R	S -> F	D -> G		S -> R
82364	ERR2133942	ERR2133942	3	yes		677	35403	116	95	2012-02-07	1901	90	1407	AUSMDU00005570	Kwong2017	Oceania	Australia		NA	0.06	S	34.001 (F)	34		yes	16	R	S -> F	D -> G		S -> R
54309	LRRBGS_0077	SRR8945045	3	yes		678	46913	113	82	2011-XX-XX	1901	90	1407		Costa-Lourenco2018	South America	Brazil	0.25	R	0.063	S	34.001 (F)	34		yes	16	R	S -> F	D -> G		S -> R
82590	SRR7226409	SRR7226409	3	yes		679	67676	79	54	2016-XX-XX	1901	250	11690	166587	Ryan2018	Europe	Ireland	0.016	S	0.008	S	34.001 (F)	34		yes	4	R	S -> F	D -> G		S -> R
82581	SRR7226411	SRR7226411	3	yes		680	58244	77	85	2014-XX-XX	1901	90	15911	68931	Ryan2018	Europe	Ireland	0.125	S	0.032	S	34.001 (F)	34		yes	>32	R	S -> F	D -> G		S -> R
87846	ERR1549785	ERR1549785	3	yes		681	58520	90	194	2013-XX-XX	1901	90	1407	ECDC_RB13001669	Harris2018	Europe	UK	0.094	S	0.015	S	34.001 (F)	34		yes	16	R	S -> F	D -> G		S -> R
48745	SRR3360731	SRR3360731	3	yes		682	52862	97	139	2010-08-31	1901	90	15910	e3b8f922-f997-471b-8dfe-8e0dd2ee4629	Eyre2017	Europe	UK	0.125	S		NA	34.001 (F)	34		yes	16	R	S -> F	D -> G		S -> R
48737	SRR3360723	SRR3360723	3	yes		683	78640	78	98	2010-07-31	1901	90	1407	da88ef08-f121-46ec-bd0a-c7a9bd8b4ad0	Eyre2017	Europe	UK	0.125	S		NA	34.001 (F)	34		yes	16	R	S -> F	D -> G		S -> R
78613	SRR1661298	SRR1661298	3	yes		684	63903	71	69	2012-XX-XX	1901	90	3378	35325	Demczuk2015	North America	Canada	0.125	S	0.063	S	34.002 (F)	34 variants		yes	16	R	S -> F	D -> G		S -> R
88866	WHO_Y		3	yes	yes0	685	2228980	1		2010-XX-XX	1901	16	1407	F89 (WHO Y)	UnemoGradOhnishiHarris2016JAC	Europe	France	2	R	1	R	42.001 (F)	34 variants		yes	>32	R	S -> F	D -> G		S -> R
88262	SRR2736160	SRR2736160	3	yes		686	67071	82	71	2009-XX-XX	1901	91	1407	31804	Demczuk2016	North America	Canada	0.125	S	0.063	S	34.002 (F)	34 variants		yes		NA	S -> F	D -> G		S -> R
88265	SRR2736163	SRR2736163	3	yes		687	66461	79	141	2009-XX-XX	1901	91	1407	31822	Demczuk2016	North America	Canada	0.125	S	0.063	S	34.001 (F)	34		yes		NA	S -> F	D -> G		S -> R
88264	SRR2736162	SRR2736162	3	yes		688	70869	75	144	2009-XX-XX	1901	91	1407	31821	Demczuk2016	North America	Canada	0.125	S	0.063	S	34.001 (F)	34		yes		NA	S -> F	D -> G		S -> R
78534	SRR1661209	SRR1661209	3	yes		689	46982	102	16	2009-XX-XX	1901	91	1407	31823	Demczuk2015	North America	Canada	0.063	S	0.063	S	34.001 (F)	34		yes	16	R	S -> F	D -> G		S -> R
88318	SRR2736220	SRR2736220	3	yes		690	69097	74	67	2012-XX-XX	1901	91	1407	35570	Demczuk2016	North America	Canada	0.125	S	0.063	S	34.001 (F)	34		yes		NA	S -> F	D -> G		S -> R
78535	SRR1661210	SRR1661210	3	yes		691	80330	76	82	2009-XX-XX	1901	90	1407	31826	Demczuk2015	North America	Canada	0.25	R	0.125	S	34.001 (F)	34		yes	16	R	S -> F	D -> G		S -> R
27296	GCGS0237	ERR222936	3	yes		692	43056	112	73	2010-XX-XX	1901	90	1407	GCGS0237,8727_5#87,SEA-201011-11	Grad2014_2016	North America	USA	0.25	R	0.06	S	34.001 (F)	34		yes	16	R	S -> F	D -> G		S -> R
78554	SRR1661233	SRR1661233	3	yes		693	48074	101	19	2010-XX-XX	1901	90	1407	33162	Demczuk2015	North America	Canada	0.25	R	0.125	S	34.001 (F)	34		yes	16	R	S -> F	D -> G		S -> R
78589	SRR1661270	SRR1661270	3	yes		694	69127	81	74	2011-XX-XX	1901	90	3709	34344	Demczuk2015	North America	Canada	0.25	R	0.125	S	34.001 (F)	34		yes	16	R	S -> F	D -> G		S -> R
81912	GU029	DRR237561,DRR237449		yes	yes1	695	2223267	1	99	2005-3-XX	1901	90	1407			Asia	Japan	0.125	S	0.06	S	34.001 (F)	34		yes	16	R	S -> F	D -> G		S -> R
81913	GU092	DRR237563,DRR237451		yes	yes1	696	2257954	1	105	2005-3-XX	1901	90	1407			Asia	Japan	0.5	R	0.06	S	34.001 (F)	34		yes	4	R	S -> F	D -> G		S -> R
81914	GU058	DRR237562,DRR237450		yes	yes1	697	2251265	1	99	2005-2-XX	1901	952	1407			Asia	Japan	0.25	R	0.06	S	75.001 (F)	34 variants		yes	16	R	S -> F	D -> G		S -> R
34794	SRR969385	SRR969385	3	yes		698	16844	250	28	2010-XX-XX	1901	952	1407	MUNG14	Ezewudo2015	Europe	Norway	0.25	R		NA	75.001 (F)	34 variants		yes		NA	S -> F	D -> G		S -> R
81915	13-16	DRR237453	3			699	58028	92	45	2001-XX-XX	1901	22	7328			Asia	Japan	0.25	R	0.063	S	10.001 (F)	10		yes	8	R	S -> F	D -> G		S -> R
31773	ERR363593	ERR363593	3			700	46398	108	103	2001-XX-XX	1901	22	7328	10625_6_18,ERS311599	Sanchez-Buso2019	Asia	Japan	0.19	R	0.094	S	10.001 (F)	10		yes	32	R	S -> F	D -> G		S -> R
31693	ERR363584	ERR363584	3			701	46394	106	92	2000-XX-XX	1901	319	4069	10625_6_9,ERS311590	Sanchez-Buso2019	Asia	Japan	0.125	S	0.125	S	10.001 (F)	10		yes	32	R	S -> F	D -> G		S -> R
34789	SRR969380	SRR969380	3			702	25085	171	93	1992-XX-XX	1901	1008	925	MUNG5	Ezewudo2015	Asia	Philippines	0.016	S		NA	10.002 (F)	10		yes		NA	S -> F	D -> G		S -> R
31567	ERR349906	ERR349906	3			703	45580	106	76	2003-XX-XX	1901	1008	925	10356_1_21,ERS248596	Sanchez-Buso2019	North America	USA	0.38	R	0.125	S	10.002 (F)	10		yes	32	R	S -> F	D -> G		S -> R
81916	16-67	DRR237456	3			704	59507	95	45	2004-XX-XX	1901	1008	668			Asia	Japan	0.25	R	0.125	S	10.002 (F)	10		yes	16	R	S -> F	D -> G		S -> R
61782	DRR124803	DRR124803	3			705	59774	85	97	2015-12-XX	13840	1333	14149	FC538	Yahara2018	Asia	Japan	0.016	S	0.012	S	5.002 (F)	5	yes		24	R	S -> F	D -> G		S -> R	S -> P
61781	DRR124802	DRR124802	3			706	59777	93	74	2015-12-XX	13840	1333	14149	FC537	Yahara2018	Asia	Japan	0.016	S	0.012	S	5.002 (F)	5	yes		24	R	S -> F	D -> G		S -> R	S -> P
61802	DRR124823	DRR124823	3			707	56247	99	69	2015-9-XX	13840	1333	14149	IT74	Yahara2018	Asia	Japan	<0.016	S	0.016	S	5.002 (F)	5	yes		32	R	S -> F	D -> G		S -> R	S -> P
61805	DRR124826	DRR124826	3			708	56247	96	74	2015-10-XX	13840	1333	14149	IT77	Yahara2018	Asia	Japan	<0.016	S	<0.002	S	5.002 (F)	5	yes		6	R	S -> F	D -> G		S -> R	S -> P
61847	DRR124868	DRR124868	3			709	56247	100	53	2015-8-XX	13840	1333	14149	KM288	Yahara2018	Asia	Japan	0.016	S	0.016	S	5.002 (F)	5	yes		12	R	S -> F	D -> G		S -> R	S -> P
61675	DRR124696	DRR124696	3			710	58737	93	145	2015-1-XX	13840	2680	6774	FC431	Yahara2018	Asia	Japan	<0.016	S	0.006	S	5.002 (F)	5	yes		>32	R	S -> F	D -> G		S -> R	S -> P
61814	DRR124835	DRR124835	3			711	58817	95	97	2015-1-XX	13840	1333	6774	KM255	Yahara2018	Asia	Japan	<0.016	S	0.008	S	5.002 (F)	5	yes		>32	R	S -> F	D -> G		S -> R	S -> P
61804	DRR124825	DRR124825	3			712	57323	99	88	2015-9-XX	13840	1333	6774	IT76	Yahara2018	Asia	Japan	<0.016	S	0.012	S	5.002 (F)	5	yes		16	R	S -> F	D -> G		S -> R	S -> P
61792	DRR124813	DRR124813	3			713	43838	113	90	2015-8-XX	7360	2695	14255	HI58	Yahara2018	Asia	Japan	<0.016	S	0.006	S	5.002 (F)	5	yes		>32	R	S -> F	D -> G		S -> R	S -> P
61823	DRR124844	DRR124844	3			714	47453	103	40	2015-3-XX	7360	2695	14255	KM264	Yahara2018	Asia	Japan	<0.016	S	0.008	S	5.002 (F)	5	yes		>32	R	S -> F	D -> G		S -> R	S -> P
78488	SRR1661161	SRR1661161	3			715	76628	85	76	2001-XX-XX	1901	22	4383	23435	Demczuk2015	North America	Canada	0.25	R	0.125	S	10.001 (F)	10		yes	16	R	S -> F	D -> G		S -> R
78493	SRR1661166	SRR1661166	3			716	79047	80	70	2001-XX-XX	1901	22	4383	24335	Demczuk2015	North America	Canada	0.25	R	0.125	S	10.001 (F)	10		yes	16	R	S -> F	D -> G		S -> R
61882	DRR129092	DRR129092	3			717	56368	98	70	1998-10-XX	1901	267	4025	98-142	Yahara2018	Asia	Japan	<0.008	S	<0.008	S	5.002 (F)	5	yes		0.25	R	S -> F	D -> G		S -> R
61876	DRR129086	DRR129086				718	32415	142	75	1997-8-XX	1901	151	4073	98-051	Yahara2018	Asia	Japan	0.008	S	0.008	S	5.002 (F)	5	yes		4	R	S -> F	D -> G		S -> R
61877	DRR129087	DRR129087	3			719	59478	97	46	1997-8-XX	1901	938	4075	98-053	Yahara2018	Asia	Japan	0.008	S	0.008	S	5.002 (F)	5	yes		4	R	S -> F	D -> G		S -> R
61881	DRR129091	DRR129091	3			720	63325	87	63	1997-8-XX	1901	267	4087	98-059	Yahara2018	Asia	Japan	0.008	S	0.008	S	5.002 (F)	5	yes		4	R	S -> F	D -> G		S -> R
31778	ERR363583	ERR363583	3			721	40818	112	105	2000-XX-XX	1901	127	668	10625_6_8,ERS311589	Sanchez-Buso2019	Asia	Japan	0.016	S	0.012	S	5.002 (F)	5	yes		8	R	S -> F	D -> G		S -> R
61878	DRR129088	DRR129088	3			722	59555	96	55	1997-8-XX	1901	127	668	98-054	Yahara2018	Asia	Japan	0.008	S	0.008	S	5.002 (F)	5	yes		8	R	S -> F	D -> G		S -> R
61889	DRR129099	DRR129099,DRR237452			yes2	723	2282848	1	107	2000-7-XX	1901	127	337	12-032	Yahara2018	Asia	Japan	0.016	S	0.031	S	5.002 (F)	5	yes		8	R	S -> F	D -> G		S -> R
61879	DRR129089	DRR129089	3			724	45711	110	32	1997-8-XX	1901	127	4029	98-055	Yahara2018	Asia	Japan	0.008	S	0.008	S	5.002 (F)	5	yes		4	R	S -> F	D -> G		S -> R
31775	ERR363592	ERR363592	3			725	40407	109	102	2001-XX-XX	1901	127	1783	10625_6_17,ERS311598	Sanchez-Buso2019	Asia	Japan	0.023	S	0.094	S	5.002 (F)	5	yes		32	R	S -> F	D -> G		S -> R
81917	17-15	DRR237457	3			726	59585	90	47	2004-XX-XX	1901	22	11445			Asia	Japan	0.25	R	0.125	S	10.001 (F)	10		yes	8	R	S -> F	D -> G		S -> R
61888	DRR129098	DRR129098	3			727	76577	80	67	2000-6-XX	1901	127	337	12-015	Yahara2018	Asia	Japan	0.008	S	0.016	S	5.002 (F)	5	yes		4	R	S -> F	D -> G		S -> R
61885	DRR129095	DRR129095	3			728	67141	84	82	1998-9-XX	1901	127	337	98-101	Yahara2018	Asia	Japan	<0.008	S	<0.008	S	5.002 (F)	5	yes		0.125	R	S -> F	D -> G		S -> R
61886	DRR129096	DRR129096	3			729	59508	97	41	1998-6-XX	1901	127	337	11-032	Yahara2018	Asia	Japan	<0.004	S	0.016	S	5.002 (F)	5	yes		0.063	R	S -> F	D -> G		S -> R
61890	DRR129100	DRR129100				730	38119	132	38	2000-7-XX	1901	127	337	12-020	Yahara2018	Asia	Japan	0.016	S	0.016	S	5.002 (F)	5	yes		4	R	S -> F	D -> G		S -> R
61887	DRR129097	DRR129097	3			731	67208	88	53	2000-1-XX	1901	127	337	13-068	Yahara2018	Asia	Japan	<0.008	S	<0.008	S	5.002 (F)	5	yes		4	R	S -> F	D -> G		S -> R
88223	SRR2736114	SRR2736114	3			732	70398	83	66	1999-XX-XX	1901	127	10575	21295	Demczuk2016	North America	Canada	0.008	S	0.008	S	5.002 (F)	5	yes			NA	S -> F	D -> G		S -> R
88205	SRR2736096	SRR2736096	3			733	67144	87	86	1998-XX-XX	1901	127	10575	19328	Demczuk2016	North America	Canada	0.016	S	0.063	S	5.002 (F)	5	yes			NA	S -> F	D -> G		S -> R
61772	DRR124793	DRR124793	3			734	55633	101	66	2015-11-XX	1579	2313	13354	FC528	Yahara2018	Asia	Japan	0.38	R	0.125	S	10.001 (F)	10		yes	>32	R	S -> F	D -> G		S -> R
61853	DRR124874	DRR124874	3			735	48087	96	86	2015-9-XX	1579	NA	13354	KM294	Yahara2018	Asia	Japan	0.125	S	0.064	S	10.001 (F)	10		yes	>32	R	S -> F	D -> G		S -> R
61766	DRR124787	DRR124787	3			736	60464	88	94	2015-10-XX	1579	2690	7398	FC522	Yahara2018	Asia	Japan	0.25	R	0.047	S	10.001 (F)	10		yes	>32	R	S -> F	D -> G		S -> R
61747	DRR124768	DRR124768	3			737	67437	84	72	2015-9-XX	1579	2313	6798	FC503	Yahara2018	Asia	Japan	0.25	R	0.064	S	10.001 (F)	10		yes	>32	R	S -> F	D -> G		S -> R
61840	DRR124861	DRR124861	3			738	59274	88	75	2015-6-XX	1579	2313	6798	KM281	Yahara2018	Asia	Japan	0.125	S	0.047	S	10.001 (F)	10		yes	>32	R	S -> F	D -> G		S -> R
61716	DRR124737	DRR124737	3			739	60514	86	80	2015-6-XX	1579	22	6798	FC472	Yahara2018	Asia	Japan	0.19	R	0.064	S	10.001 (F)	10		yes	>32	R	S -> F	D -> G		S -> R
61717	DRR124738	DRR124738	3			740	55134	89	78	2015-6-XX	1579	22	6798	FC473	Yahara2018	Asia	Japan	0.19	R	0.094	S	10.001 (F)	10		yes	>32	R	S -> F	D -> G		S -> R
61722	DRR124743	DRR124743	3			741	54214	94	73	2015-6-XX	1579	2686	6798	FC478	Yahara2018	Asia	Japan	0.19	R	0.032	S	10.001 (F)	10		yes	>32	R	S -> F	D -> G		S -> R
61697	DRR124718	DRR124718	3			742	50233	93	61	2015-3-XX	1579	22	7398	FC453	Yahara2018	Asia	Japan	0.19	R	0.094	S	10.001 (F)	10		yes	>32	R	S -> F	D -> G		S -> R
61711	DRR124732	DRR124732	3			743	59179	93	129	2015-5-XX	1579	new	11863	FC467	Yahara2018	Asia	Japan	0.094	S	0.016	S	10.001 (F)	10		yes	4	R	S -> F	D -> G		S -> R
61712	DRR124733	DRR124733				744	53085	90	144	2015-5-XX	1579	22	11863	FC468	Yahara2018	Asia	Japan	0.19	R	0.094	S	10.001 (F)	10		yes	>32	R	S -> F	D -> G		S -> R
61724	DRR124745	DRR124745	3			745	67433	83	72	2015-6-XX	1579	22	11863	FC480	Yahara2018	Asia	Japan	0.125	S	0.047	S	10.001 (F)	10		yes	>32	R	S -> F	D -> G		S -> R
61723	DRR124744	DRR124744	3			746	59559	94	79	2015-6-XX	1579	22	11863	FC479	Yahara2018	Asia	Japan	0.125	S	0.047	S	10.001 (F)	10		yes	>32	R	S -> F	D -> G		S -> R
61812	DRR124833	DRR124833				747	45637	112	120	2015-1-XX	1579	2694	11862	KM253	Yahara2018	Asia	Japan	0.25	R	0.064	S	10.001 (F)	10		yes	16	R	S -> F	D -> G	D -> N
61799	DRR124820	DRR124820	3			748	48005	100	107	2015-5-XX	1579	22	11863	IT71	Yahara2018	Asia	Japan	0.094	S	0.032	S	10.001 (F)	10		yes	>32	R	S -> F	D -> G		S -> R
61832	DRR124853	DRR124853	3			749	53101	108	99	2015-4-XX	1579	22	11863	KM273	Yahara2018	Asia	Japan	0.125	S	0.064	S	10.001 (F)	10		yes	>32	R	S -> F	D -> G		S -> R
61702	DRR124723	DRR124723	3			750	54445	95	92	2015-4-XX	1579	2684	2501	FC458	Yahara2018	Asia	Japan	0.094	S	0.032	S	10.001 (F)	10		yes	8	R	S -> F	D -> G		S -> R
61825	DRR124846	DRR124846	3			751	47423	103	97	2015-3-XX	1579	22	6798	KM266	Yahara2018	Asia	Japan	0.125	S	0.064	S	10.001 (F)	10		yes	>32	R	S -> F	D -> G		S -> R
61837	DRR124858	DRR124858	3			752	47423	108	73	2015-5-XX	1579	22	6798	KM278	Yahara2018	Asia	Japan	0.094	S	0.064	S	10.001 (F)	10		yes	>32	R	S -> F	D -> G		S -> R
61864	DRR124885	DRR124885	3			753	41102	115	88	2015-11-XX	1579	2698	1407	KM306	Yahara2018	Asia	Japan	0.125	S	0.032	S	10.001 (F)	10		yes	>32	R	S -> F	D -> G		S -> R
61822	DRR124843	DRR124843	3			754	56959	104	59	2015-3-XX	1901	22	-	KM263	Yahara2018	Asia	Japan	0.125	S	0.064	S	10.001 (F)	10		yes	>32	R	S -> F	D -> G		S -> R
61829	DRR124850	DRR124850				755	47349	105	65	2015-4-XX	1901	22	-	KM270	Yahara2018	Asia	Japan	0.094	S	0.064	S	10.001 (F)	10		yes	>32	R	S -> F	D -> G		S -> R
61694	DRR124715	DRR124715	3			756	52589	107	50	2015-3-XX	1901	22	3702	FC450	Yahara2018	Asia	Japan	0.19	R	0.094	S	10.001 (F)	10		yes	>32	R	S -> F	D -> G		S -> R
61730	DRR124751	DRR124751	3			757	63712	82	81	2015-7-XX	1901	22	6800	FC486	Yahara2018	Asia	Japan	0.125	S	0.032	S	10.001 (F)	10		yes	>32	R	S -> F	D -> G		S -> R
61796	DRR124817	DRR124817	3			758	59953	87	137	2015-3-XX	1901	22	6800	IT68	Yahara2018	Asia	Japan	0.125	S	0.047	S	10.001 (F)	10		yes	>32	R	S -> F	D -> G		S -> R
61797	DRR124818	DRR124818	3			759	64055	95	68	2015-3-XX	1901	22	6800	IT69	Yahara2018	Asia	Japan	0.094	S	0.047	S	10.001 (F)	10		yes	>32	R	S -> F	D -> G		S -> R
61685	DRR124706	DRR124706				760	46463	104	56	2015-2-XX	1901	new	6800	FC441	Yahara2018	Asia	Japan	0.125	S	0.064	S	10.001 (F)	10		yes	>32	R	S -> F	D -> G		S -> R
61706	DRR124727	DRR124727	3			761	63292	78	116	2015-5-XX	1901	new	6800	FC462	Yahara2018	Asia	Japan	0.125	S	0.064	S	152.001 (F)	10 variants		yes	>32	R	S -> F	D -> G		S -> R
61791	DRR124812	DRR124812				762	49122	96	74	2015-8-XX	1901	22	6800	HI57	Yahara2018	Asia	Japan	0.25	R	0.094	S	10.001 (F)	10		yes	>32	R	S -> F	D -> G		S -> R
61745	DRR124766	DRR124766	3			763	55688	99	62	2015-9-XX	1579	319	14261	FC501	Yahara2018	Asia	Japan	0.19	R	0.047	S	10.001 (F)	10		yes	>32	R	S -> F	D -> G		S -> R
61750	DRR124771	DRR124771	3			764	59460	89	48	2015-9-XX	1579	319	14261	FC506	Yahara2018	Asia	Japan	0.19	R	0.064	S	10.001 (F)	10		yes	>32	R	S -> F	D -> G		S -> R
61743	DRR124764	DRR124764	3			765	65603	83	58	2015-9-XX	1579	319	14261	FC499	Yahara2018	Asia	Japan	0.125	S	0.032	S	10.001 (F)	10		yes	>32	R	S -> F	D -> G		S -> R
61746	DRR124767	DRR124767	3			766	65603	90	52	2015-9-XX	1579	319	14261	FC502	Yahara2018	Asia	Japan	0.125	S	0.032	S	10.001 (F)	10		yes	>32	R	S -> F	D -> G		S -> R
61744	DRR124765	DRR124765	3			767	59247	99	58	2015-9-XX	1579	319	14261	FC500	Yahara2018	Asia	Japan	0.125	S	0.023	S	10.001 (F)	10		yes	>32	R	S -> F	D -> G		S -> R
61860	DRR124881	DRR124881	3			768	52755	91	94	2015-10-XX	1579	319	14261	KM302	Yahara2018	Asia	Japan	0.094	S	0.032	S	10.001 (F)	10		yes	>32	R	S -> F	D -> G		S -> R
61843	DRR124864	DRR124864				769	47160	106	99	2015-7-XX	7360	1399	16614	KM284	Yahara2018	Asia	Japan	0.125	S	0.064	S	71.001 (F)	10 variants		yes	>32	R	S -> F	D -> G		S -> R
61788	DRR124809	DRR124809	3			770	64254	95	93	2015-1-XX	7360	2692	-	HI54	Yahara2018	Asia	Japan	0.19	R	0.047	S	71.001 (F)	10 variants		yes	8	R	S -> F	D -> G		S -> R
31733	ERR363668	ERR363668	3			771	40407	112	78	2010-XX-XX	1901	1399	2958	10625_6_93,ERS311674	Sanchez-Buso2019	Asia	Japan	0.38	R	0.125	S	71.001 (F)	10 variants		yes	32	R	S -> F	D -> G		S -> R
37348	GCGS0511	ERR855193	3			772	47576	105	110	2006-XX-XX	1901	934	6465	GCGS0511,15335_5#43,SFO-200604-01	Grad2014_2016	North America	USA	0.015	S	0.015	S	5.002 (F)	5	yes		8	R	S -> F	D -> G		S -> R
61880	DRR129090	DRR129090	3			773	59725	92	69	1997-8-XX	1901	2701	4086	98-058	Yahara2018	Asia	Japan	0.008	S	0.008	S	2.001 (F)	2	yes		4	R
61893	DRR129103	DRR129103				774	36262	136	48	2000-9-XX	1901	2701	4086	12-040	Yahara2018	Asia	Japan	<0.008	S	<0.016	S	2.001 (F)	2	yes		0.125	R
61883	DRR129093	DRR129093	3			775	54737	92	68	1998-6-XX	1901	2702	8131	11-010	Yahara2018	Asia	Japan	<0.008	S	<0.008	S	43.001 (F)	2	yes		0.125	R
61884	DRR129094	DRR129094	3			776	61784	88	69	1998-9-XX	1901	2703	19519	98-152	Yahara2018	Asia	Japan	<0.008	S	<0.008	S	2.001 (F)	2	yes		0.125	R
61892	DRR129102	DRR129102	3			777	47413	97	57	2000-12-XX	1901	2703	-	12-041	Yahara2018	Asia	Japan	<0.008	S	<0.016	S	2.001 (F)	2	yes		4	R
61891	DRR129101	DRR129101	3			778	65928	91	39	2000-9-XX	1901	605	7322	12-038	Yahara2018	Asia	Japan	0.016	S	<0.016	S	2.001 (F)	2	yes		8	R
61875	DRR129085	DRR129085	3			779	45788	98	46	1997-6-XX	1901	605	7322	98-046	Yahara2018	Asia	Japan	0.008	S	0.008	S	2.001 (F)	2	yes		0.25	R
61874	DRR129084	DRR129084	3			780	56477	98	37	1996-9-XX	1901	605	7322	98-028	Yahara2018	Asia	Japan	0.063	S	0.016	S	2.001 (F)	2	yes		0.25	R
86836	SRR5827407	SRR5827407				781	45377	111	46	2015-05-25	7822	1387	12547	NZ2015-373,AUSMDU00007132	Lee2018	Oceania	New Zealand	0.008	S	0.008	S	5.002 (F)	5	yes		4	R	S -> F			S -> R
88259	SRR2736157	SRR2736157	3			782	58740	98	35	2008-XX-XX	1901	148	4836	31256	Demczuk2016	North America	Canada	0.032	S	0.063	S	5.002 (F)	5	yes			NA	S -> F			S -> R
37451	GCGS0637	ERR855296	3			783	43868	110	113	2010-XX-XX	1901	127	437	GCGS0637,15335_6#51,ORA-201001-05	Grad2014_2016	North America	USA	0.03	S	0.03	S	5.002 (F)	5	yes		16	R	S -> F	D -> G		S -> R
37139	GCGS0731	ERR854994	3			784	45660	107	98	2011-XX-XX	1901	124	19132	GCGS0731,15335_3#33,CHI-201110-23	Grad2014_2016	North America	USA	0.06	S	0.06	S	5.002 (F)	5	yes		16	R	S -> F	D -> G		S -> R
37270	GCGS1054	ERR855118	3			785	41085	114	109	2007-XX-XX	1901	127	437	GCGS1054,15335_4#63,LVG-200707-19	Grad2014_2016	North America	USA		NA	0.06	S	5.002 (F)	5	yes		16	R	S -> F	D -> G		S -> R
37355	GCGS1041	ERR855200	3			786	47253	110	97	2007-XX-XX	1901	127	437	GCGS1041,15335_5#50,LAX-200701-09	Grad2014_2016	North America	USA		NA	0.03	S	5.002 (F)	5	yes		16	R	S -> F	D -> G		S -> R
31848	ERR388341	ERR388462	221			787	41273	104	78	2010-XX-XX	1901	317	437	10868_8_62,ERS254095	Sanchez-Buso2019	Europe	Estonia	0.023	S	0.094	S	5.002 (F)	5	yes		32	R	S -> F	D -> G		S -> R
87251	ERR1469564	ERR1469564	3			788	43857	101	79	2013-XX-XX	1901	127	437	ECDC_ES007	Harris2018	Europe	Spain	0.03	S	0.06	S	5.002 (F)	5	yes		32	R	S -> F	D -> G		S -> R
87431	ERR1549691	ERR1549691	3			789	49226	96	231	2013-XX-XX	1901	937	11479	ECDC_GE13_077	Harris2018	Europe	Germany	0.016	S	0.012	S	5.002 (F)	5	yes			NA	S -> F	D -> G		S -> R
87935	ERR1528199	ERR1528199	3			790	47901	99	177	2013-XX-XX	1901	NA	-	ECDC_SE13_065	Harris2018	Europe	Sweden	0.016	S	0.004	S	5.002 (F)	5	yes		6	R	S -> F	D -> G		S -> R
82244	GCGS0475	ERR1067820	3			791	44130	102	157	2013-XX-XX	1579	new	437	GCGS0475,17176_1#21,PHX-201305-19	Grad2014_2016	North America	USA	0.015	S	0.015	S	3.001 (F)	3	yes		16	R	S -> F	D -> G		S -> R
87623	ERR1555232	ERR1555232	3			792	49162	102	180	2013-XX-XX	1901	127	437	ECDC_MT13_003	Harris2018	Europe	Malta	0.016	S	0.064	S	5.002 (F)	5	yes		8	R	S -> F	D -> G		S -> R
27342	GCGS0132	ERR223638	3			793	43868	102	75	2009-XX-XX	1901	127	437	GCGS0132,8727_8#36,SDG-200905-04	Grad2014_2016	North America	USA	0.06	S	0.03	S	5.002 (F)	5	yes		16	R	S -> F	D -> G		S -> R
27442	GCGS0052	ERR191781	3			794	44072	106	75	2009-XX-XX	1901	127	437	GCGS0052,8289_2#52,LVG-200910-04	Grad2014_2016	North America	USA	0.03	S	0.06	S	5.002 (F)	5	yes		8	R	S -> F	D -> G		S -> R
37373	GCGS1089	ERR855218	3			795	40538	117	117	2007-XX-XX	1901	127	437	GCGS1089,15335_5#68,SDG-200704-22	Grad2014_2016	North America	USA		NA	0.06	S	5.002 (F)	5			4	R	S -> F	D -> G		S -> R
37371	GCGS1086	ERR855216	3			796	43868	104	118	2007-XX-XX	1901	127	437	GCGS1086,15335_5#66,SDG-200701-08	Grad2014_2016	North America	USA		NA	0.03	S	5.002 (F)	5	yes		8	R	S -> F	D -> G		S -> R
37376	GCGS1087	ERR855221	18			797	43357	114	112	2007-XX-XX	1901	26	437	GCGS1087,15335_4#69,SDG-200704-15	Grad2014_2016	North America	USA		NA	0.06	S	5.002 (F)	5	yes		4	R	S -> F	D -> G		S -> R
37372	GCGS1088	ERR855217	3			798	46426	106	118	2007-XX-XX	1901	127	437	GCGS1088,15335_5#67,SDG-200704-19	Grad2014_2016	North America	USA		NA	0.03	S	5.002 (F)	5	yes		4	R	S -> F	D -> G		S -> R
37402	GCGS1080	ERR855247	3			799	46430	108	99	2008-XX-XX	1901	127	19415	GCGS1080,15335_6#2,PHX-200806-13	Grad2014_2016	North America	USA		NA	0.03	S	5.002 (F)	5	yes		16	R	S -> F	D -> G		S -> R
37119	GCGS0633	ERR854974	3			800	47253	107	109	2005-XX-XX	1901	127	437	GCGS0633,15335_3#13,ORA-200509-05	Grad2014_2016	North America	USA	0.03	S	0.03	S	5.002 (F)	5	yes		8	R	S -> F	D -> G		S -> R
82268	GCGS0689	ERR1067769	3			801	49199	97	166	2004-XX-XX	1901	127	-	GCGS0689,17150_8#61,SDG-200412-18	Grad2014_2016	North America	USA	0.03	S	0.03	S	5.002 (F)	5	yes		8	R	S -> F	D -> G		S -> R
82250	GCGS0507	ERR1067772	3			802	43725	102	156	2004-XX-XX	1901	new	13993	GCGS0507,17150_8#64,SFO-200405-06	Grad2014_2016	North America	USA	0.015	S	0.015	S	5.002 (F)	5	yes		8	R	S -> F	D -> G		S -> R
82314	GCGS1104	ERR1067837	3			803	46424	102	156	2004-XX-XX	1901	127	437	GCGS1104,17176_1#38,CIN-200409-13	Grad2014_2016	North America	USA	0.03	S	0.03	S	5.002 (F)	5	yes		8	R	S -> F	D -> G		S -> R
82245	GCGS0480	ERR1067765	3			804	48984	100	192	2004-XX-XX	1901	127	-	GCGS0480,17150_8#57,POR-200409-09	Grad2014_2016	North America	USA	0.015	S	0.015	S	5.002 (F)	5	yes		8	R	S -> F	D -> G		S -> R
27353	GCGS0214	ERR222913	3			805	43857	106	59	2009-XX-XX	1579	253	286	GCGS0214,8727_5#64,SDG-200912-22	Grad2014_2016	North America	USA	0.015	S	0.008	S	2.002 (F)	2	yes		2	R	S -> F	D -> G		S -> R
27372	GCGS0220	ERR222919	3			806	43680	106	94	2009-XX-XX	1579	253	286	GCGS0220,8727_5#70,SDG-200911-04	Grad2014_2016	North America	USA	0.015	S	0.008	S	2.002 (F)	2	yes		2	R	S -> F	D -> G		S -> R
27405	GCGS0020	ERR191749	3			807	46421	102	103	2009-XX-XX	1579	253	286	GCGS0020,8289_2#20,SDG-200901-09	Grad2014_2016	North America	USA	0.015	S	0.008	S	2.002 (F)	2	yes		2	R	S -> F	D -> G		S -> R
27439	GCGS0182	ERR223688	3			808	41043	125	243	2009-XX-XX	1579	253	286	GCGS0182,8727_8#86,LVG-200905-15	Grad2014_2016	North America	USA	0.015	S	0.008	S	2.002 (F)	2	yes		4	R	S -> F	D -> G		S -> R
37319	GCGS0419	ERR855164	3			809	43868	103	102	2005-XX-XX	1579	401	19119	GCGS0419,15335_5#14,MIN-200508-16	Grad2014_2016	North America	USA	0.015	S	0.015	S	2.002 (F)	2	yes		16	R	S -> F	D -> G		S -> R
82313	GCGS1101	ERR1067853	3			810	49247	108	130	2004-XX-XX	1579	401	293	GCGS1101,17176_1#54,MIN-200408-20	Grad2014_2016	North America	USA	0.008	S	0.008	S	2.002 (F)	2	yes		8	R	S -> F	D -> G		S -> R
37334	GCGS0690	ERR855179	3			811	43868	103	106	2005-XX-XX	1901	127	19078	GCGS0690,15335_5#29,SDG-200511-04	Grad2014_2016	North America	USA	0.03	S	0.03	S	5.002 (F)	5	yes		8	R	S -> F	D -> G		S -> R
37234	GCGS0653	ERR855083	3			812	43856	108	104	2005-XX-XX	1901	396	19386	GCGS0653,15335_4#27,PHI-200506-20	Grad2014_2016	North America	USA	0.03	S	0.03	S	5.002 (F)	5	yes		4	R	S -> F	D -> G		S -> R
37323	GCGS0632	ERR855168	3			813	43868	107	99	2005-XX-XX	1901	208	19086	GCGS0632,15335_5#18,ORA-200508-04	Grad2014_2016	North America	USA	0.03	S	0.015	S	2.001 (F)	2	yes		2	R	S -> F	D -> G		S -> R
37344	GCGS0636	ERR855189	3			814	46426	107	107	2006-XX-XX	1901	208	19086	GCGS0636,15335_5#39,ORA-200612-12	Grad2014_2016	North America	USA	0.03	S	0.015	S	2.001 (F)	2	yes		4	R	S -> F	D -> G		S -> R
82260	GCGS0629	ERR1067736	3			815	48972	101	140	2003-XX-XX	1901	127	225	GCGS0629,17150_8#28,ORA-200305-14	Grad2014_2016	North America	USA	0.03	S	0.03	S	5.002 (F)	5	yes		4	R	S -> F	D -> G		S -> R
82258	GCGS0627	ERR1067734	3			816	46421	99	147	2003-XX-XX	1901	127	225	GCGS0627,17150_8#26,ORA-200304-07	Grad2014_2016	North America	USA	0.063	S	0.25	R	5.002 (F)	5	yes		32	R	S -> F	D -> G		S -> R
37345	GCGS0464	ERR855190	3			817	43345	112	112	2006-XX-XX	1901	404	19404	GCGS0464,15335_5#40,PHX-200602-11	Grad2014_2016	North America	USA	0.015	S	0.008	S	5.002 (F)	5	yes		8	R	S -> F	D -> G		S -> R
82273	GCGS0775	ERR1067855	3			818	50604	100	141	2004-XX-XX	1901	127	-	GCGS0775,17176_1#56,ORA-200408-06	Grad2014_2016	North America	USA	0.06	S	0.015	S	5.002 (F)	5	yes		4	R	S -> F	D -> G		S -> R
82261	GCGS0631	ERR1067758	3			819	52704	100	191	2004-XX-XX	1901	127	-	GCGS0631,17150_8#50,ORA-200404-07	Grad2014_2016	North America	USA	0.03	S	0.03	S	5.002 (F)	5	yes		8	R	S -> F	D -> G		S -> R
27461	GCGS0094	ERR191823	3			820	43868	103	178	2009-XX-XX	1901	258	19334	GCGS0094,8289_2#94,CHI-200911-10	Grad2014_2016	North America	USA	0.03	S	0.03	S	5.002 (F)	5	yes		8	R	S -> F	D -> G		S -> R
82282	GCGS0799	ERR1067740	3			821	43857	103	149	2003-XX-XX	1901	379	673	GCGS0799,17150_8#32,SDG-200308-04	Grad2014_2016	North America	USA	0.06	S	0.015	S	5.002 (F)	5	yes		8	R	S -> F	D -> G		S -> R
82235	GCGS0278	ERR1067843	3			822	46424	99	149	2003-XX-XX	1901	151	-	GCGS0278,17176_1#44,LVG-200301-17	Grad2014_2016	North America	USA	0.008	S	0.004	S	5.002 (F)	5	yes		2	R	S -> F	D -> G		S -> R
82238	GCGS0410	ERR1067732	3			823	48068	103	142	2003-XX-XX	1901	264	-	GCGS0410,17150_8#24,MIN-200310-15	Grad2014_2016	North America	USA	0.015	S	0.008	S	5.002 (F)	5	yes		2	R	S -> F	D -> G		S -> R
82249	GCGS0506	ERR1067771	3			824	46424	104	136	2004-XX-XX	1901	151	964	GCGS0506,17150_8#63,SFO-200401-33	Grad2014_2016	North America	USA	0.015	S	0.015	S	5.002 (F)	5	yes		8	R	S -> F	D -> G		S -> R
82311	GCGS1098	ERR1067841	3			825	57324	100	165	2004-XX-XX	1901	1259	-	GCGS1098,17176_1#42,LAX-200404-17	Grad2014_2016	North America	USA	0.03	S	0.015	S	5.002 (F)	5	yes		2	R	S -> F	D -> G		S -> R
82252	GCGS0588	ERR1067731	3			826	47381	99	143	2003-XX-XX	1901	264	14391	GCGS0588,17150_8#23,LAX-200304-10	Grad2014_2016	North America	USA	0.03	S	0.03	S	5.002 (F)	5	yes		2	R	S -> F	D -> G		S -> R
37253	GCGS1018	ERR855101	3			827	43868	108	99	2007-XX-XX	1901	379	19392	GCGS1018,15335_4#46,ALB-200705-06	Grad2014_2016	North America	USA		NA	0.008	S	5.002 (F)	5	yes		16	R	S -> F	D -> G		S -> R
37025	GCGS0861	ERR854885	3			828	43617	108	111	2006-XX-XX	1901	379	673	GCGS0861,15335_2#19,ALB-200608-03	Grad2014_2016	North America	USA	0.125	S	0.063	S	5.002 (F)	5	yes		16	R	S -> F	D -> G		S -> R
82271	GCGS0773	ERR1067737	3			829	46795	96	134	2003-XX-XX	1901	379	673	GCGS0773,17150_8#29,ORA-200306-03	Grad2014_2016	North America	USA	0.06	S	0.06	S	5.002 (F)	5	yes		4	R	S -> F	D -> G		S -> R
82236	GCGS0385	ERR1067890	3			830	47900	97	173	2002-XX-XX	1901	379	673	GCGS0385,17176_1#91,LBC-200202-05	Grad2014_2016	North America	USA	0.015	S	0.015	S	5.002 (F)	5	yes		8	R	S -> F	D -> G		S -> R
82265	GCGS0683	ERR1067727	3			831	48890	101	134	2002-XX-XX	1901	127	225	GCGS0683,17150_8#19,SDG-200207-23	Grad2014_2016	North America	USA	0.03	S	0.06	S	5.002 (F)	5	yes		8	R	S -> F	D -> G		S -> R
82259	GCGS0628	ERR1067735	3			832	47381	100	139	2003-XX-XX	1901	127	225	GCGS0628,17150_8#27,ORA-200305-01	Grad2014_2016	North America	USA	0.03	S	0.03	S	5.002 (F)	5	yes		4	R	S -> F	D -> G		S -> R
48695	SRR3360681	SRR3360681	3			833	55531	88	78	2005-06-30	1579	1597	3006	9c4612e8-7cae-42aa-a7e7-8ee33e967996	Eyre2017	Europe	UK	0.004	S		NA	82.001 (F)	82	yes		8	R	S -> F	D -> G		S -> R
48819	SRR3360851	SRR3360851	3			834	67122	87	93	2005-07-25	1579	1597	3006	ba848349-bde1-47b6-925c-f2bd33736a8a	Eyre2017	Europe	UK	0.004	S		NA	82.001 (F)	82	yes		8	R	S -> F	D -> G		S -> R
48641	SRR3360627	SRR3360627	3			835	55264	82	95	2007-08-03	1901	151	757	57be32a5-7a41-43b2-8140-015341dee293	Eyre2017	Europe	UK	0.004	S		NA	5.002 (F)	5	yes		8	R	S -> F	D -> G		S -> R
37361	GCGS1060	ERR855206	3			836	43868	106	102	2007-XX-XX	1901	151	1440	GCGS1060,15335_5#56,MIN-200708-16	Grad2014_2016	North America	USA		NA	0.008	S	5.002 (F)	5	yes		4	R	S -> F	D -> G		S -> R
87257	ERR1469569	ERR1469569	3			837	47900	97	117	2013-XX-XX	1901	935	4444	ECDC_ES014	Harris2018	Europe	Spain	0.015	S	0.03	S	5.002 (F)	5	yes		16	R	S -> F	D -> G		S -> R
82310	GCGS1094	ERR1082242	3			838	43856	108	128	2004-XX-XX	1901	151	757	GCGS1094,17225_3#71,CHI-200411-21	Grad2014_2016	North America	USA	0.008	S	0.004	S	5.002 (F)	5	yes		2	R	S -> F	D -> G		S -> R
37325	GCGS0785	ERR855170	3			839	43500	112	102	2005-XX-XX	1901	151	757	GCGS0785,15335_5#20,PHI-200501-03	Grad2014_2016	North America	USA	0.06	S	0.015	S	5.002 (F)	5	yes		4	R	S -> F	D -> G		S -> R
82262	GCGS0650	ERR1067759	3			840	49278	101	177	2004-XX-XX	1901	151	757	GCGS0650,17150_8#51,PHI-200401-28	Grad2014_2016	North America	USA	0.03	S	0.015	S	5.002 (F)	5	yes		4	R	S -> F	D -> G		S -> R
82275	GCGS0783	ERR1067760	3			841	43837	105	174	2004-XX-XX	1901	151	757	GCGS0783,17150_8#52,PHI-200402-21	Grad2014_2016	North America	USA	0.06	S	0.015	S	5.002 (F)	5	yes		2	R	S -> F	D -> G		S -> R
82255	GCGS0606	ERR1067849	3			842	46424	104	153	2004-XX-XX	1901	151	757	GCGS0606,17176_1#50,MIA-200401-05	Grad2014_2016	North America	USA	0.03	S	0.03	S	5.002 (F)	5	yes		4	R	S -> F	D -> G		S -> R
37153	GCGS0639	ERR855008	3			843	43870	108	108	2011-XX-XX	1901	264	7611	GCGS0639,15335_3#47,ORA-201107-06	Grad2014_2016	North America	USA	0.03	S	0.008	S	5.002 (F)	5	yes		2	R	S -> F	D -> G		S -> R
82248	GCGS0499	ERR1067770	3			844	43154	105	150	2004-XX-XX	1901	151	-	GCGS0499,17150_8#62,SEA-200402-15	Grad2014_2016	North America	USA	0.015	S	0.015	S	5.002 (F)	5	yes		8	R	S -> F	D -> G		S -> R
82257	GCGS0626	ERR1067733	3			845	47900	100	153	2003-XX-XX	1901	151	964	GCGS0626,17150_8#25,ORA-200303-12	Grad2014_2016	North America	USA	0.03	S	0.015	S	5.002 (F)	5	yes		4	R	S -> F	D -> G		S -> R
82264	GCGS0673	ERR1067722	3			846	43857	107	163	2002-XX-XX	1901	264	671	GCGS0673,17150_8#14,POR-200205-05	Grad2014_2016	North America	USA	0.03	S	0.015	S	5.002 (F)	5	yes		4	R	S -> F	D -> G		S -> R
82246	GCGS0490	ERR1082168	3			847	46424	108	163	2004-XX-XX	1901	396	1360	GCGS0490,17225_2#13,SDG-200401-13	Grad2014_2016	North America	USA	0.015	S	0.008	S	5.002 (F)	5	yes		4	R	S -> F	D -> G		S -> R
82277	GCGS0797	ERR1067726	3			848	46424	102	137	2002-XX-XX	1901	127	225	GCGS0797,17150_8#18,SDG-200204-16	Grad2014_2016	North America	USA	0.06	S	0.03	S	5.002 (F)	5	yes		8	R	S -> F	D -> G		S -> R
82272	GCGS0774	ERR1067738	3			849	43857	104	143	2003-XX-XX	7360	127	735	GCGS0774,17150_8#30,ORA-200308-02	Grad2014_2016	North America	USA	0.06	S	0.015	S	5.002 (F)	5	yes		4	R	S -> F	D -> G		S -> R
37091	GCGS0686	ERR854947	3			850	46424	102	181	2004-XX-XX	1901	90	1342	GCGS0686,17150_8#59,SDG-200404-22	Grad2014_2016	North America	USA	0.03	S	0.03	S	5.002 (F)	5	yes		8	R	S -> F	D -> G		S -> R
82281	GCGS0798	ERR1067729	3			851	46424	104	135	2002-XX-XX	1901	127	225	GCGS0798,17150_8#21,SDG-200211-11	Grad2014_2016	North America	USA	0.06	S	0.06	S	5.002 (F)	5	yes		16	R	S -> F	D -> G		S -> R
82241	GCGS0414	ERR1082159	3			852	46424	99	158	2004-XX-XX	1901	new	672	GCGS0414,17225_2#4,MIN-200410-12	Grad2014_2016	North America	USA	0.015	S	0.015	S	5.002 (F)	5	yes		4	R	S -> F	D -> G		S -> R
82256	GCGS0625	ERR1067716	3			853	43857	102	159	2002-XX-XX	1901	264	671	GCGS0625,17150_8#8,ORA-200209-12	Grad2014_2016	North America	USA	0.03	S	0.015	S	5.002 (F)	5	yes		2	R	S -> F	D -> G		S -> R
82276	GCGS0796	ERR1067724	3			854	43857	104	167	2002-XX-XX	1901	127	225	GCGS0796,17150_8#16,SDG-200203-14	Grad2014_2016	North America	USA	0.06	S	0.06	S	5.002 (F)	5	yes		8	R	S -> F	D -> G		S -> R
82266	GCGS0684	ERR1067728	3			855	46428	108	138	2002-XX-XX	1901	127	225	GCGS0684,17150_8#20,SDG-200208-07	Grad2014_2016	North America	USA	0.03	S	0.03	S	5.002 (F)	5	yes		8	R	S -> F	D -> G		S -> R
34765	SRR969352	SRR969352	NA			856	43813	102	202	2007-XX-XX	8153	126	3116	SK32402	Ezewudo2015	North America	Canada	0.016	S		NA	5.002 (F)	5	yes			NA	S -> F	D -> G		S -> R
82603	SRR2736146	SRR2736146	3			857	67358	85	121	2007-XX-XX	8153	126	3116	30014	Demczuk2016	North America	Canada	0.016	S	0.032	S	5.002 (F)	5	yes			NA	S -> F	D -> G		S -> R
31624	ERR485169	ERR350015	3			858	45569	110	131	2009-XX-XX	8153	264	292	12082_1_19,ERS254069	Sanchez-Buso2019	Europe	Norway	0.016	S	0.006	S	5.002 (F)	5	yes		12	R	S -> F	D -> G		S -> R
78524	SRR1661199	SRR1661199	3			859	67358	77	98	2008-XX-XX	8153	126	3108	31284	Demczuk2015	North America	Canada	0.032	S	0.063	S	5.002 (F)	5	yes		4	R	S -> F	D -> G		S -> R
78510	SRR1661184	SRR1661184	3			860	67468	94	46	2006-XX-XX	8153	126	3108	28361	Demczuk2015	North America	Canada	0.016	S	0.032	S	5.002 (F)	5	yes		4	R	S -> F	D -> G		S -> R
82242	GCGS0415	ERR1082161	3			861	46424	102	165	2004-XX-XX	8153	new	3108	GCGS0415,17225_2#6,MIN-200411-04	Grad2014_2016	North America	USA	0.015	S	0.015	S	5.002 (F)	5	yes		4	R	S -> F	D -> G		S -> R
82239	GCGS0411	ERR1082156	3			862	46424	96	165	2004-XX-XX	8153	new	3108	GCGS0411,17225_2#1,MIN-200410-04	Grad2014_2016	North America	USA	0.015	S	0.015	S	5.002 (F)	5	yes		4	R	S -> F	D -> G		S -> R
82240	GCGS0413	ERR1082158	3			863	46797	101	176	2004-XX-XX	8153	new	3108	GCGS0413,17225_2#3,MIN-200410-09	Grad2014_2016	North America	USA	0.015	S	0.008	S	5.002 (F)	5	yes		4	R	S -> F	D -> G		S -> R
37118	GCGS0381	ERR854973	3			864	46428	104	109	2005-XX-XX	7371	264	292	GCGS0381,15335_3#12,LAX-200504-07	Grad2014_2016	North America	USA	0.015	S	0.008	S	5.002 (F)	5	yes		4	R	S -> F	D -> G		S -> R
82283	GCGS0840	ERR1067754	3			865	46777	99	153	2004-XX-XX	7371	264	292	GCGS0840,17150_8#46,MIA-200409-23	Grad2014_2016	North America	USA	0.125	S	0.06	S	5.002 (F)	5	yes		4	R	S -> F	D -> G		S -> R
37317	GCGS0608	ERR855162	3			866	46381	111	99	2005-XX-XX	8153	264	292	GCGS0608,15335_5#12,MIA-200508-01	Grad2014_2016	North America	USA	0.03	S	0.015	S	5.002 (F)	5	yes		8	R	S -> F	D -> G		S -> R
37352	GCGS1023	ERR855197	3			867	47253	106	103	2007-XX-XX	8153	264	292	GCGS1023,15335_5#47,CHI-200710-13	Grad2014_2016	North America	USA		NA	0.015	S	5.002 (F)	5	yes		8	R	S -> F	D -> G		S -> R
82312	GCGS1100	ERR1067851	3			868	49256	94	138	2004-XX-XX	1901	264	671	GCGS1100,17176_1#52,MIA-200411-11	Grad2014_2016	North America	USA	0.015	S	0.015	S	5.002 (F)	5	yes		4	R	S -> F	D -> G		S -> R
37378	GCGS1069	ERR855223	3			869	46422	96	124	2008-XX-XX	1901	127	437	GCGS1069,15335_5#73,ORA-200809-09	Grad2014_2016	North America	USA		NA	0.06	S	5.002 (F)	5	yes		16	R	S -> F	D -> G		S -> R
27380	GCGS0042	ERR191771	3			870	43868	108	75	2009-XX-XX	1901	127	437	GCGS0042,8289_2#42,LVG-200908-24	Grad2014_2016	North America	USA	0.06	S	0.06	S	5.002 (F)	5	yes		8	R	S -> F	D -> G		S -> R
27320	GCGS0054	ERR191783	3			871	47095	102	85	2009-XX-XX	1901	127	437	GCGS0054,8289_2#54,LVG-200912-10	Grad2014_2016	North America	USA	0.06	S	0.06	S	5.002 (F)	5	yes		16	R	S -> F	D -> G		S -> R
37354	GCGS1037	ERR855199	3			872	43868	101	113	2007-XX-XX	1901	127	437	GCGS1037,15335_5#49,GRB-200705-07	Grad2014_2016	North America	USA		NA	0.03	S	5.002 (F)	5	yes		8	R	S -> F	D -> G		S -> R
37148	GCGS0754	ERR855003	3			873	43868	110	97	2011-XX-XX	1901	127	3141	GCGS0754,15335_3#42,LAX-201108-07	Grad2014_2016	North America	USA	0.06	S	0.03	S	5.002 (F)	5	yes		16	R	S -> F	D -> G		S -> R
27365	GCGS0080	ERR191809	3			874	41042	118	95	2009-XX-XX	1901	127	690	GCGS0080,8289_2#80,SEA-200901-01	Grad2014_2016	North America	USA	0.015	S	0.06	S	5.002 (F)	5	yes		16	R	S -> F	D -> G		S -> R
37311	GCGS0568	ERR855156	3			875	46524	100	116	2005-XX-XX	1901	127	437	GCGS0568,15335_5#6,CIN-200505-16	Grad2014_2016	North America	USA	0.03	S	0.06	S	5.002 (F)	5	yes		16	R	S -> F	D -> G		S -> R
88291	SRR2736193	SRR2736193	3			876	55765	89	67	2010-XX-XX	1901	151	757	33904	Demczuk2016	North America	Canada	0.016	S	0.016	S	5.002 (F)	5	yes			NA	S -> F	D -> G		S -> R
78584	SRR1661265	SRR1661265	3			877	55468	95	57	2010-XX-XX	1901	123	757	33997	Demczuk2015	North America	Canada	0.032	S	0.016	S	5.002 (F)	5	yes		4	R	S -> F	D -> G		S -> R
88302	SRR2736204	SRR2736204	3			878	55392	96	25	2011-XX-XX	1901	new	757	34565	Demczuk2016	North America	Canada	0.032	S	0.063	S	5.002 (F)	5	yes			NA	S -> F	D -> G		S -> R
78550	SRR1661228	SRR1661228	3			879	67595	85	55	2010-XX-XX	10891	151	757	32902	Demczuk2015	North America	Canada	0.063	S	0.032	S	5.002 (F)	5	yes		4	R	S -> F	D -> G		S -> R
88296	SRR2736198	SRR2736198	3			880	75803	78	80	2010-XX-XX	1901	128	437	33969	Demczuk2016	North America	Canada	0.125	S	0.063	S	5.002 (F)	5	yes			NA	S -> F	D -> G		S -> R
87314	ERR1602752	ERR1602752	3			881	39050	140	164	2013-XX-XX	1901	260	19085	ECDC_FR13_069	Harris2018	Europe	France	0.016	S	0.002	S	5.002 (F)	5	yes		3	R	S -> F	D -> G		S -> R
87868	ERR1555169	ERR1555169	3			882	58992	85	160	2013-XX-XX	7371	942	11612	ECDC_RB13001970	Harris2018	Europe	UK	0.015	S	0.008	S	5.002 (F)	5	yes		8	R	S -> F	D -> G		S -> R
87573	ERR1680298	ERR1680298	3			883	46510	120	234	2013-XX-XX	8137	934	10565	ECDC_IT2956	Harris2018	Europe	Italy	0.016	S	0.023	S	5.002 (F)	5	yes		32	R	S -> F	D -> G		S -> R
87259	ERR1469570	ERR1469570				884	41718	139	123	2013-XX-XX	1901	940	2493	ECDC_ES016	Harris2018	Europe	Spain	0.12	S	0.12	S	5.002 (F)	5	yes		16	R	S -> F	D -> G		S -> R
87376	ERR1469725	ERR1469725	3			885	52685	89	155	2013-XX-XX	1901	941	10992	ECDC_GC_075	Harris2018	Europe	Norway	0.016	S	0.016	S	5.002 (F)	5	yes			NA	S -> F	D -> G		S -> R
37127	GCGS1092	ERR854982	3			886	46365	109	111	2007-XX-XX	1901	386	696	GCGS1092,15335_3#21,SFO-200703-04	Grad2014_2016	North America	USA		NA	0.008	S	5.002 (F)	5	yes		2	R	S -> F	D -> G		S -> R
48717	SRR3360703	SRR3360703	3			887	67170	75	101	2007-06-19	1901	739	3112	bcaa537a-379b-4ed3-92a4-5760d9ceed03	Eyre2017	Europe	UK	0.008	S		NA	5.002 (F)	5	yes		16	R	S -> F	D -> G		S -> R
88248	SRR2736139	SRR2736139	3			888	49480	99	22	2005-XX-XX	1901	128	3155	27633	Demczuk2016	North America	Canada	0.016	S	0.032	S	5.002 (F)	5	yes			NA	S -> F	D -> G		S -> R
37177	GCGS0675	ERR855032	3			889	43867	107	110	2011-XX-XX	12088	127	7117	GCGS0675,15335_3#71,POR-201101-02	Grad2014_2016	North America	USA	0.03	S	0.015	S	5.002 (F)	5	yes		16	R	S -> F	D -> G		S -> R
37335	GCGS0712	ERR855180	3			890	43868	104	105	2005-XX-XX	1901	934	2202	GCGS0712,15335_5#30,SFO-200501-08	Grad2014_2016	North America	USA	0.03	S	0.03	S	5.002 (F)	5	yes		8	R	S -> F	D -> G		S -> R
82270	GCGS0711	ERR1067743	3			891	57641	91	143	2003-XX-XX	1901	934	2202	GCGS0711,17150_8#35,SFO-200312-29	Grad2014_2016	North America	USA	0.03	S	0.015	S	5.002 (F)	5	yes		4	R	S -> F	D -> G		S -> R
82247	GCGS0491	ERR1067766	3			892	52555	92	178	2004-XX-XX	1901	127	1366	GCGS0491,17150_8#58,SDG-200401-14	Grad2014_2016	North America	USA	0.015	S	0.015	S	5.002 (F)	5	yes		8	R	S -> F	D -> G		S -> R
82254	GCGS0597	ERR1082256	3			893	47281	100	156	2004-XX-XX	1901	127	1366	GCGS0597,17225_3#85,LVG-200410-23	Grad2014_2016	North America	USA	0.03	S	0.03	S	5.002 (F)	5	yes		16	R	S -> F	D -> G		S -> R
27435	GCGS0086	ERR191815	3			894	35337	140	119	2009-XX-XX	1901	NA	1440	GCGS0086,8289_2#86,SFO-200901-11	Grad2014_2016	North America	USA	0.03	S	0.015	S	5.002 (P)	5	yes		4	R	S -> F	D -> G		S -> R
37391	GCGS0148	ERR855236	3			895	43937	104	94	2009-XX-XX	1901	151	1440	GCGS0148,15335_5#86,SFO-200901-10	Grad2014_2016	North America	USA	0.03	S	0.015	S	5.002 (F)	5	yes		4	R	S -> F	D -> G		S -> R
37328	GCGS0463	ERR855173	3			896	46425	108	105	2005-XX-XX	1901	151	69	GCGS0463,15335_5#23,PHX-200509-02	Grad2014_2016	North America	USA	0.015	S	0.015	S	5.002 (F)	5	yes		4	R	S -> F	D -> G		S -> R
82251	GCGS0508	ERR1067773	3			897	49219	92	189	2004-XX-XX	1901	934	2202	GCGS0508,17150_8#65,SFO-200409-13	Grad2014_2016	North America	USA	0.015	S	0.015	S	5.002 (F)	5	yes		4	R	S -> F	D -> G		S -> R
37285	GCGS0609	ERR855131	3			898	46426	103	122	2010-XX-XX	1901	128	19139	GCGS0609,15335_4#76,MIA-201001-08	Grad2014_2016	North America	USA	0.03	S	0.03	S	5.002 (F)	5	yes		16	R	S -> F	D -> G		S -> R
27333	GCGS0196	ERR222895	3			899	47136	110	101	2010-XX-XX	1901	127	437	GCGS0196,8727_5#46,SDG-201009-15	Grad2014_2016	North America	USA	0.03	S	0.03	S	5.002 (F)	5	yes		16	R	S -> F	D -> G		S -> R
48632	SRR3360618	SRR3360618	3			900	55587	83	53	2009-09-07	1901	934	2202	456ec686-f97a-4224-8286-f46f1e488b2a	Eyre2017	Europe	UK	0.008	S		NA	5.002 (F)	5	yes		8	R	S -> F	D -> G		S -> R
48646	SRR3360632	SRR3360632	3			901	67273	79	75	2009-09-07	1901	934	2202	5b18db60-5406-483a-b5a0-844b6887d09b	Eyre2017	Europe	UK	0.008	S		NA	5.002 (F)	5	yes		8	R	S -> F	D -> G		S -> R
87135	ERR1528238	ERR1528238	3			902	47371	93	184	2013-XX-XX	1901	934	11008	ECDC_BE13_452	Harris2018	Europe	Belgium	0.015	S	0.015	S	5.002 (F)	5	yes		4	R	S -> F	D -> G		S -> R
31560	ERR349896	ERR349896	3			903	41271	96	78	2008-XX-XX	1901	291	3795	10356_1_11,ERS248586	Sanchez-Buso2019	South America	Chile	0.016	S	0.023	S	5.002 (F)	5	yes		6	R	S -> F	D -> G		S -> R
31466	ERR388297	ERR349997	3			904	40352	112	107	2008-XX-XX	1901	264	292	10868_8_18,ERS254051	Sanchez-Buso2019	Europe	Spain	0.016	S	0.016	S	5.002 (F)	5	yes		32	R	S -> F	D -> G		S -> R
48698	SRR3360684	SRR3360684	3			905	53348	95	113	2008-06-27	1901	934	2202	9e8b4aa1-fae5-40ef-a79b-1dce06434c5a	Eyre2017	Europe	UK	0.008	S		NA	5.002 (F)	5	yes		8	R	S -> F	D -> G		S -> R
54273	LRRBGS_0041	SRR8945011	3			906	64934	94	24	2006-XX-XX	1901	2622	19488		Costa-Lourenco2018	South America	Brazil	0.125	S	0.015	S	5.002 (F)	5	yes		4	R	S -> F	D -> G		S -> R
37324	GCGS0776	ERR855169	3			907	43674	107	99	2005-XX-XX	1901	127	19079	GCGS0776,15335_5#19,ORA-200508-08	Grad2014_2016	North America	USA	0.06	S	0.06	S	5.002 (F)	5	yes		16	R	S -> F	D -> G		S -> R
37447	GCGS0693	ERR855292	3			908	43948	106	99	2010-XX-XX	1901	129	1978	GCGS0693,15335_6#47,SDG-201006-06	Grad2014_2016	North America	USA	0.03	S	0.03	S	5.002 (F)	5	yes		8	R	S -> F	D -> G		S -> R
37036	GCGS0558	ERR854896	3			909	40680	113	102	2011-XX-XX	1901	129	1978	GCGS0558,15335_2#30,CHI-201107-13	Grad2014_2016	North America	USA	0.03	S	0.03	S	5.002 (F)	5	yes		16	R	S -> F	D -> G		S -> R
37244	GCGS0591	ERR855093	3			910	43955	105	101	2010-XX-XX	1901	129	1978	GCGS0591,15335_4#37,LAX-201007-06	Grad2014_2016	North America	USA	0.03	S	0.03	S	5.002 (F)	5	yes		32	R	S -> F	D -> G		S -> R
37260	GCGS0140	ERR855108	3			911	46555	108	92	2010-XX-XX	1901	129	1978	GCGS0140,15335_4#53,LAX-201009-19	Grad2014_2016	North America	USA	0.06	S	0.06	S	5.002 (F)	5	yes		32	R	S -> F	D -> G		S -> R
37454	GCGS0707	ERR855299	3			912	43810	109	104	2010-XX-XX	1901	129	1978	GCGS0707,15335_6#54,SEA-201008-04	Grad2014_2016	North America	USA	0.03	S	0.03	S	5.002 (F)	5	yes		32	R	S -> F	D -> G		S -> R
37445	GCGS0706	ERR855290	3			913	43703	108	105	2010-XX-XX	1901	129	1978	GCGS0706,15335_6#45,SEA-201006-08	Grad2014_2016	North America	USA	0.03	S	0.03	S	5.002 (F)	5	yes		32	R	S -> F	D -> G		S -> R
27434	GCGS0232	ERR222931	3			914	44100	108	75	2010-XX-XX	1901	129	1978	GCGS0232,8727_5#82,SEA-201006-02	Grad2014_2016	North America	USA	0.06	S	0.03	S	5.002 (F)	5	yes		32	R	S -> F	D -> G		S -> R
37163	GCGS0592	ERR855018	3			915	43708	113	98	2011-XX-XX	1901	129	1978	GCGS0592,15335_3#57,LAX-201106-12	Grad2014_2016	North America	USA	0.03	S	0.03	S	5.002 (F)	5	yes		16	R	S -> F	D -> G		S -> R
37168	GCGS0779	ERR855023	3			916	43703	108	108	2011-XX-XX	1901	129	1978	GCGS0779,15335_3#62,ORA-201101-11	Grad2014_2016	North America	USA	0.06	S	0.06	S	5.002 (F)	5	yes		16	R	S -> F	D -> G		S -> R
37458	GCGS0858	ERR855303	3			917	46573	107	105	2011-XX-XX	1901	129	1978	GCGS0858,15335_6#58,SDG-201104-18	Grad2014_2016	North America	USA	0.125	S	0.06	S	5.002 (F)	5	yes		16	R	S -> F	D -> G		S -> R
87957	ERR1528300	ERR1528300	3			918	41392	101	181	2013-XX-XX	1901	129	1103	ECDC_SE13_087	Harris2018	Europe	Sweden	0.023	S	0.047	S	5.002 (F)	5	yes		32	R	S -> F	D -> G		S -> R
87953	ERR1528221	ERR1528221	3			919	43791	99	167	2013-XX-XX	1901	129	1103	ECDC_SE13_083	Harris2018	Europe	Sweden	0.023	S	0.047	S	5.002 (F)	5	yes		32	R	S -> F	D -> G		S -> R
88040	ERR1469684	ERR1469684	3			920	48623	105	176	2013-XX-XX	1901	939	11043	ECDC_SK13_072	Harris2018	Europe	Slovakia	0.016	S	0.032	S	5.002 (F)	5	yes			NA	S -> F	D -> G		S -> R
27420	GCGS0236	ERR222935	3			921	35329	146	98	2010-XX-XX	1901	129	1978	GCGS0236,8727_5#86,SEA-201006-17	Grad2014_2016	North America	USA	0.06	S	0.03	S	5.002 (F)	5	yes		32	R	S -> F	D -> G		S -> R
37470	GCGS0676	ERR855315	3			922	43959	109	101	2011-XX-XX	1901	129	1978	GCGS0676,15335_6#70,POR-201112-09	Grad2014_2016	North America	USA	0.03	S	0.03	S	5.002 (F)	5	yes		16	R	S -> F	D -> G		S -> R
27349	GCGS0234	ERR222933	3			923	47324	103	63	2010-XX-XX	1901	129	1978	GCGS0234,8727_5#84,SEA-201006-16	Grad2014_2016	North America	USA	0.06	S	0.03	S	5.002 (F)	5	yes		32	R	S -> F	D -> G		S -> R
27428	GCGS0122	ERR223628	3			924	44066	104	140	2010-XX-XX	1901	129	1978	GCGS0122,8727_8#26,LAX-201003-17	Grad2014_2016	North America	USA	0.06	S	0.03	S	5.002 (F)	5	yes		16	R	S -> F	D -> G		S -> R
37178	GCGS0483	ERR855033	3			925	43731	113	105	2011-XX-XX	1901	129	19377	GCGS0483,15335_3#72,POR-201112-08	Grad2014_2016	North America	USA	0.015	S	0.008	S	5.002 (F)	5	yes		4	R	S -> F	D -> G		S -> R
27463	GCGS0108	ERR223614	3			926	43727	114	87	2009-XX-XX	1901	129	1978	GCGS0108,8727_8#12,BAL-200908-17	Grad2014_2016	North America	USA	0.03	S	0.06	S	5.002 (F)	5	yes		16	R	S -> F	D -> G		S -> R
27441	GCGS0130	ERR223636	3			927	43738	111	87	2009-XX-XX	1901	129	1978	GCGS0130,8727_8#34,SDG-200903-22	Grad2014_2016	North America	USA	0.03	S	0.03	S	5.002 (F)	5	yes		16	R	S -> F	D -> G		S -> R
37455	GCGS0677	ERR855300	3			928	43818	108	92	2011-XX-XX	1901	129	1978	GCGS0677,15335_6#55,RIC-201103-01	Grad2014_2016	North America	USA	0.03	S	0.03	S	5.002 (F)	5	yes		16	R	S -> F	D -> G		S -> R
37467	GCGS0695	ERR855312	3			929	49265	105	104	2011-XX-XX	1901	2164	7591	GCGS0695,15335_6#67,SDG-201102-08	Grad2014_2016	North America	USA	0.03	S	0.015	S	5.002 (F)	5	yes		4	R	S -> F	D -> G		S -> R
37369	GCGS1084	ERR855214	3			930	43710	111	111	2007-XX-XX	1901	129	1978	GCGS1084,15335_5#64,POR-200705-09	Grad2014_2016	North America	USA		NA	0.03	S	5.002 (F)	5	yes		32	R	S -> F	D -> G		S -> R
37242	GCGS0352	ERR855091	3			931	43868	108	103	2006-XX-XX	1901	696	437	GCGS0352,15335_4#35,DAL-200606-02	Grad2014_2016	North America	USA	0.015	S	0.03	S	5.002 (F)	5	yes		32	R	S -> F	D -> G		S -> R
37329	GCGS0493	ERR855174	3			932	43253	114	115	2005-XX-XX	1901	218	5466	GCGS0493,15335_5#24,SDG-200503-24	Grad2014_2016	North America	USA	0.015	S	0.008	S	5.002 (F)	5	yes		8	R	S -> F	D -> G		S -> R
37123	GCGS1058	ERR854978	3			933	40977	115	103	2007-XX-XX	1901	385	19370	GCGS1058,15335_3#17,MIA-200701-20	Grad2014_2016	North America	USA		NA	0.015	S	5.002 (F)	5	yes		8	R	S -> F	D -> G		S -> R
37364	GCGS1070	ERR855209	3			934	46573	117	111	2007-XX-XX	1901	218	19407	GCGS1070,15335_5#59,PHI-200702-01	Grad2014_2016	North America	USA		NA	0.03	S	5.002 (F)	5	yes		16	R	S -> F	D -> G		S -> R
37339	GCGS0596	ERR855184	3			935	43868	110	100	2006-XX-XX	1901	2564	19402	GCGS0596,15335_5#34,LBC-200608-05	Grad2014_2016	North America	USA	0.03	S	0.015	S	5.002 (F)	5	yes		4	R	S -> F	D -> G		S -> R
37314	GCGS0590	ERR855159	3			936	44006	111	99	2005-XX-XX	1901	218	1978	GCGS0590,15335_5#9,LAX-200507-11	Grad2014_2016	North America	USA	0.03	S	0.03	S	5.002 (F)	5	yes		16	R	S -> F	D -> G		S -> R
37393	GCGS0725	ERR855238	3			937	47324	104	94	2010-XX-XX	1901	218	19141	GCGS0725,15335_5#88,BAL-201009-19	Grad2014_2016	North America	USA	0.06	S	0.03	S	5.002 (F)	5	yes		16	R	S -> F	D -> G		S -> R
27410	GCGS0058	ERR191787	3			938	43994	108	90	2009-XX-XX	1901	218	8258	GCGS0058,8289_2#58,PHX-200903-09	Grad2014_2016	North America	USA	0.03	S	0.03	S	5.002 (F)	5	yes		16	R	S -> F	D -> G		S -> R
37132	GCGS0549	ERR854987	3			939	43868	119	116	2011-XX-XX	1901	387	9345	GCGS0549,15335_3#26,BHM-201107-09	Grad2014_2016	North America	USA	0.03	S	0.015	S	5.002 (F)	5	yes		2	R	S -> F	D -> G		S -> R
37134	GCGS0320	ERR854989	3			940	44005	121	108	2011-XX-XX	1901	387	9345	GCGS0320,15335_3#28,BHM-201107-14	Grad2014_2016	North America	USA	0.015	S	0.008	S	5.002 (F)	5	yes		4	R	S -> F	D -> G		S -> R
37131	GCGS0548	ERR854986	3			941	43857	119	107	2011-XX-XX	1901	387	9345	GCGS0548,15335_3#25,BHM-201106-02	Grad2014_2016	North America	USA	0.03	S	0.015	S	5.002 (F)	5	yes		4	R	S -> F	D -> G		S -> R
37174	GCGS0466	ERR855029	3			942	41125	124	104	2011-XX-XX	1901	387	19092	GCGS0466,15335_3#68,PHX-201101-07	Grad2014_2016	North America	USA	0.015	S	0.008	S	5.002 (F)	5	yes		4	R	S -> F	D -> G		S -> R
37394	GCGS0557	ERR855239	3			943	43868	120	135	2010-XX-XX	1901	218	437	GCGS0557,15335_5#89,CHI-201012-04	Grad2014_2016	North America	USA	0.03	S	0.03	S	5.002 (F)	5	yes		16	R	S -> F	D -> G		S -> R
37095	GCGS0551	ERR854951	3			944	43857	109	108	2012-XX-XX	8153	381	8425	GCGS0551,15335_2#85,BHM-201205-13	Grad2014_2016	North America	USA	0.03	S	0.015	S	5.002 (F)	5	yes		4	R	S -> F	D -> G		S -> R
37206	GCGS0553	ERR855061	3			945	43868	110	101	2012-XX-XX	8153	693	19383	GCGS0553,15335_4#5,BHM-201208-04	Grad2014_2016	North America	USA	0.03	S	0.015	S	5.002 (F)	5	yes		4	R	S -> F	D -> G		S -> R
37322	GCGS0617	ERR855167	3			946	43868	109	103	2005-XX-XX	1901	218	437	GCGS0617,15335_5#17,NOR-200505-17	Grad2014_2016	North America	USA	0.03	S	0.06	S	5.002 (F)	5	yes		4	R	S -> F	D -> G		S -> R
37133	GCGS0319	ERR854988	3			947	46573	108	106	2011-XX-XX	1901	218	19373	GCGS0319,15335_3#27,BHM-201107-13	Grad2014_2016	North America	USA	0.015	S	0.008	S	5.002 (F)	5	yes		4	R	S -> F	D -> G		S -> R
82253	GCGS0589	ERR1082253	3			948	43868	98	155	2004-XX-XX	1901	new	437	GCGS0589,17225_3#82,LAX-200402-22	Grad2014_2016	North America	USA	0.03	S	0.015	S	5.002 (F)	5	yes		8	R	S -> F	D -> G		S -> R
82237	GCGS0388	ERR1082258	3			949	52725	94	140	2004-XX-XX	1901	218	437	GCGS0388,17225_3#87,LVG-200411-08	Grad2014_2016	North America	USA	0.015	S	0.015	S	5.002 (F)	5	yes		16	R	S -> F	D -> G		S -> R
82269	GCGS0710	ERR1067742	3			950	46565	93	139	2003-XX-XX	1901	218	437	GCGS0710,17150_8#34,SFO-200312-24	Grad2014_2016	North America	USA	0.03	S	0.015	S	5.002 (F)	5	yes		16	R	S -> F	D -> G		S -> R
37386	GCGS0654	ERR855231	3			951	10923	424	136	2009-XX-XX	1901	129	19411	GCGS0654,15335_5#81,PHI-200904-03	Grad2014_2016	North America	USA	0.03	S	0.03	S	5.002 (F)	5	yes		16	R	S -> F	D -> G		S -> R
37365	GCGS1071	ERR855210	3			952	43868	111	112	2007-XX-XX	1901	218	19408	GCGS1071,15335_5#60,PHI-200702-26	Grad2014_2016	North America	USA		NA	0.03	S	5.002 (F)	5	yes		8	R	S -> F	D -> G		S -> R
37414	GCGS0487	ERR855259	3			953	46534	100	130	2011-XX-XX	1901	403	19416	GCGS0487,15335_6#14,RIC-201112-02	Grad2014_2016	North America	USA	0.015	S	0.008	S	5.002 (F)	5	yes		2	R	S -> F	D -> G		S -> R
27457	GCGS0002	ERR191731	3			954	43912	108	150	2009-XX-XX	1901	218	6712	GCGS0002,8289_2#2,CHI-200903-15	Grad2014_2016	North America	USA	0.015	S	0.03	S	5.002 (F)	5	yes		16	R	S -> F	D -> G		S -> R
37137	GCGS0333	ERR854992	3			955	41043	110	111	2011-XX-XX	1901	2563	19374	GCGS0333,15335_3#31,CHI-201108-09	Grad2014_2016	North America	USA	0.015	S	0.008	S	2.002 (F)	2	yes		2	R	S -> F	D -> G		S -> R
27422	GCGS0004	ERR191733	3			956	43868	107	77	2009-XX-XX	1901	218	19333	GCGS0004,8289_2#4,CHI-200904-07	Grad2014_2016	North America	USA	0.015	S	0.03	S	5.002 (F)	5	yes		16	R	S -> F	D -> G		S -> R
37337	GCGS0368	ERR855182	3			957	43697	117	117	2006-XX-XX	1901	403	19401	GCGS0368,15335_5#32,HON-200604-02	Grad2014_2016	North America	USA	0.015	S	0.008	S	5.002 (F)	5	yes		8	R	S -> F	D -> G		S -> R
82263	GCGS0664	ERR1067764	3			958	47266	98	160	2004-XX-XX	1901	218	437	GCGS0664,17150_8#56,PHX-200411-02	Grad2014_2016	North America	USA	0.03	S	0.03	S	5.002 (F)	5	yes		8	R	S -> F	D -> G		S -> R
37128	GCGS1073	ERR854983	3			959	41359	118	110	2008-XX-XX	8110	218	19372	GCGS1073,15335_3#22,PHI-200806-18	Grad2014_2016	North America	USA		NA	0.03	S	5.002 (F)	5	yes		16	R	S -> F	D -> G		S -> R
37066	GCGS0446	ERR854925	3			960	43471	113	124	2005-XX-XX	1901	218	437	GCGS0446,15335_2#59,PHI-200512-17	Grad2014_2016	North America	USA	0.015	S	0.03	S	5.002 (F)	5	yes		16	R	S -> F	D -> G		S -> R
37370	GCGS1085	ERR855215	3			961	43857	110	122	2007-XX-XX	1901	218	437	GCGS1085,15335_5#65,RIC-200711-11	Grad2014_2016	North America	USA		NA	0.008	S	5.002 (F)	5	yes		4	R	S -> F	D -> G		S -> R
37366	GCGS1072	ERR855211	3			962	46534	103	116	2007-XX-XX	1901	218	437	GCGS1072,15335_5#61,PHI-200710-25	Grad2014_2016	North America	USA		NA	0.03	S	5.002 (F)	5	yes		16	R	S -> F	D -> G		S -> R
37336	GCGS0510	ERR855181	3			963	41043	113	108	2005-XX-XX	1901	218	437	GCGS0510,15335_5#31,SFO-200510-03	Grad2014_2016	North America	USA	0.015	S	0.03	S	5.002 (F)	5	yes		16	R	S -> F	D -> G		S -> R
37277	GCGS1026	ERR854879	3			964	43258	105	117	2008-XX-XX	1901	218	437	GCGS1026,15335_2#13,CHI-200806-07	Grad2014_2016	North America	USA		NA	0.06	S	5.002 (F)	5	yes		16	R	S -> F	D -> G		S -> R
27302	GCGS0238	ERR222937	3			965	41043	108	86	2009-XX-XX	10315	218	1103	GCGS0238,8727_5#88,SEA-200912-08	Grad2014_2016	North America	USA	0.06	S	0.03	S	5.002 (F)	5	yes		32	R	S -> F	D -> G		S -> R
37449	GCGS0448	ERR855294	3			966	43883	114	109	2010-XX-XX	1901	127	437	GCGS0448,15335_6#49,PHI-201004-08	Grad2014_2016	North America	USA	0.015	S	0.03	S	5.002 (F)	5	yes		16	R	S -> F	D -> G		S -> R
37172	GCGS0452	ERR855027	3			967	46704	112	104	2011-XX-XX	1901	127	19376	GCGS0452,15335_3#66,PHI-201112-05	Grad2014_2016	North America	USA	0.015	S	0.008	S	5.002 (F)	5	yes		8	R	S -> F	D -> G		S -> R
37156	GCGS0656	ERR855011	3			968	44515	110	92	2011-XX-XX	1901	127	437	GCGS0656,15335_3#50,PHI-201109-10	Grad2014_2016	North America	USA	0.03	S	0.03	S	5.002 (F)	5	yes		16	R	S -> F	D -> G		S -> R
37485	GCGS0659	ERR855330	3			969	47491	107	93	2012-XX-XX	1901	267	19142	GCGS0659,15335_6#85,PHI-201211-08	Grad2014_2016	North America	USA	0.03	S	0.015	S	5.002 (F)	5	yes		16	R	S -> F	D -> G		S -> R
37157	GCGS0451	ERR855012	3			970	43322	113	96	2011-XX-XX	1901	127	437	GCGS0451,15335_3#51,PHI-201110-19	Grad2014_2016	North America	USA	0.015	S	0.015	S	5.002 (F)	5	yes		16	R	S -> F	D -> G		S -> R
27456	GCGS0036	ERR191765	3			971	44121	111	179	2009-XX-XX	1901	257	19116	GCGS0036,8289_2#36,ORA-200905-04	Grad2014_2016	North America	USA	0.03	S	0.015	S	5.002 (F)	5	yes		16	R	S -> F	D -> G		S -> R
34804	SRR969395	SRR969395	3			972	23218	185	235	2011-XX-XX	1901	377	19343	ALB0102	Ezewudo2015	North America	USA	0.06	S		NA	9.001 (F)	9	yes			NA	S -> F	D -> G		S -> R
49217	SRR3361356	SRR3361356	3			973	63320	87	86	2008-07-16	1901	218	1978	342582b9-eb99-4c3b-8b8e-8e3a280c7d1b	Eyre2017	Europe	UK	0.008	S		NA	5.002 (F)	5	yes		32	R	S -> F	D -> G		S -> R
48857	SRR3360889	SRR3360889	3			974	67131	81	86	2004-07-12	1901	218	437	e59ec5ec-db53-464e-ad7c-9c768d400ae1	Eyre2017	Europe	UK	0.03	S		NA	5.002 (F)	5	yes		8	R	S -> F	D -> G		S -> R
34781	SRR969371	SRR969371	3			975	26184	170	89	2011-XX-XX	1901	218	437	MIA0515	Ezewudo2015	North America	USA	0.03	S		NA	5.002 (F)	5	yes			NA	S -> F	D -> G		S -> R
34785	SRR969375	SRR969375	3			976	16719	245	80	2011-XX-XX	1901	218	437	NYC0507	Ezewudo2015	North America	USA	0.06	S		NA	5.002 (F)	5	yes			NA	S -> F	D -> G		S -> R
27425	GCGS0158	ERR223664	3			977	41811	117	174	2009-XX-XX	1901	218	437	GCGS0158,8727_8#62,PHI-200908-17	Grad2014_2016	North America	USA	0.03	S	0.03	S	5.002 (F)	5	yes		16	R	S -> F	D -> G		S -> R
27440	GCGS0099	ERR223605	3			978	43724	113	83	2010-XX-XX	1901	255	437	GCGS0099,8727_8#3,CLE-201007-01	Grad2014_2016	North America	USA	0.5	R	0.25	R	34.001 (F)	34		yes	16	R	S -> F	D -> G		S -> R
37385	GCGS0222	ERR855230	3			979	43857	116	105	2009-XX-XX	1901	2549	6734	GCGS0222,15335_5#80,ORA-200910-09	Grad2014_2016	North America	USA	0.015	S	0.03	S	5.002 (F)	5	yes		4	R	S -> F	D -> G		S -> R
37146	GCGS0384	ERR855001	3			980	41038	114	112	2011-XX-XX	1901	2549	6734	GCGS0384,15335_3#40,LAX-201106-07	Grad2014_2016	North America	USA	0.015	S	0.008	S	5.002 (F)	5	yes		4	R	S -> F	D -> G		S -> R
37169	GCGS0437	ERR855024	3			981	43857	116	108	2011-XX-XX	1901	2549	7969	GCGS0437,15335_3#63,ORA-201111-02	Grad2014_2016	North America	USA	0.015	S	0.008	S	5.002 (F)	5	yes		4	R	S -> F	D -> G		S -> R
37456	GCGS0360	ERR855301	3			982	43829	115	110	2011-XX-XX	1901	2549	9222	GCGS0360,15335_6#56,DEN-201112-13	Grad2014_2016	North America	USA	0.015	S	0.015	S	5.002 (F)	5	yes		8	R	S -> F	D -> G		S -> R
27460	GCGS0070	ERR191799	3			983	46481	119	109	2009-XX-XX	1901	2549	6734	GCGS0070,8289_2#70,SDG-200910-08	Grad2014_2016	North America	USA	0.03	S	0.015	S	5.002 (F)	5	yes		4	R	S -> F	D -> G		S -> R
27347	GCGS0194	ERR222893	3			984	43886	115	101	2009-XX-XX	1901	2549	6734	GCGS0194,8727_5#44,ORA-200912-03	Grad2014_2016	North America	USA	0.015	S	0.03	S	5.002 (F)	5	yes		4	R	S -> F	D -> G		S -> R
31603	ERR388285	ERR349985	3			985	39045	105	94	2008-XX-XX	1901	37	1103	10868_8_6,ERS254039	Sanchez-Buso2019	Europe	Bulgaria	0.032	S	0.064	S	13.001 (F)	13	yes		8	R	S -> F	D -> G		S -> R
87471	ERR1514807	ERR1514807	3			986	58554	97	155	2013-XX-XX	1901	936	972	ECDC_GR13036	Harris2018	Europe	Greece	0.023	S	0.016	S	5.002 (F)	5	yes		32	R	S -> F	D -> G		S -> R
87970	ERR1528218	ERR1528218	3			987	52741	100	199	2013-XX-XX	11978	938	10011	ECDC_SE13_100	Harris2018	Europe	Sweden	0.016	S	0.016	S	5.002 (F)	5	yes		8	R	S -> F	D -> G		S -> R
82243	GCGS0444	ERR1082166	3			988	49324	98	161	2004-XX-XX	1901	127	-	GCGS0444,17225_2#11,PHI-200409-14	Grad2014_2016	North America	USA	0.015	S	0.03	S	5.002 (F)	5	yes		16	R	S -> F	D -> G		S -> R
86647	SRR5827069	SRR5827069	3			989	35294	132	56	2015-01-01	1901	934	10193	NZ2015-92,AUSMDU00006859	Lee2018	Oceania	New Zealand	0.016	S	0.016	S	5.002 (F)	5	yes		4	R	S -> F	D -> G		S -> R
86654	SRR5827062	SRR5827062				990	40396	125	50	2015-03-19	1901	934	10193	NZ2015-246,AUSMDU00007005	Lee2018	Oceania	New Zealand	0.016	S	0.016	S	5.002 (F)	5	yes		4	R	S -> F	D -> G		S -> R
86737	SRR5827191	SRR5827191	3			991	40399	124	54	2015-03-30	1901	934	10193	NZ2015-282,AUSMDU00007041	Lee2018	Oceania	New Zealand	0.016	S	0.016	S	5.002 (F)	5	yes		4	R	S -> F	D -> G		S -> R
86668	SRR5827260	SRR5827260				992	39158	126	38	2014-10-24	1901	934	10193	NZ2015-7,AUSMDU00004484	Lee2018	Oceania	New Zealand	0.016	S	0.016	S	5.002 (F)	5	yes		4	R	S -> F	D -> G		S -> R
86536	SRR5827027	SRR5827027				993	26966	158	44	2015-03-12	1901	934	10193	NZ2015-236,AUSMDU00006995	Lee2018	Oceania	New Zealand	0.016	S	0.016	S	5.002 (F)	5	yes		4	R	S -> F	D -> G		S -> R
86786	SRR5827314	SRR5827314	3			994	47208	102	146	2015-04-21	1901	934	10193	NZ2015-298,AUSMDU00007057	Lee2018	Oceania	New Zealand	0.016	S	0.016	S	5.002 (F)	5	yes		4	R	S -> F	D -> G		S -> R
86739	SRR5827189	SRR5827189				995	37107	141	49	2015-04-08	1901	934	10193	NZ2015-290,AUSMDU00007049	Lee2018	Oceania	New Zealand	0.016	S	0.03	S	5.002 (F)	5	yes		4	R	S -> F	D -> G		S -> R
86684	SRR5827244	SRR5827244	3			996	53348	102	60	2015-01-12	1901	934	10193	NZ2015-104,AUSMDU00006871	Lee2018	Oceania	New Zealand	0.008	S	0.008	S	5.002 (F)	5	yes		4	R	S -> F	D -> G		S -> R
86563	SRR5827054	SRR5827054	3			997	45836	109	46	2015-01-27	1901	934	10193	NZ2015-125,AUSMDU00006891	Lee2018	Oceania	New Zealand	0.016	S	0.016	S	5.002 (F)	5	yes		4	R	S -> F	D -> G		S -> R
86913	SRR5827330	SRR5827330	3			998	52515	106	127	2015-02-23	1901	934	10193	NZ2015-187,AUSMDU00006947	Lee2018	Oceania	New Zealand	0.016	S	0.03	S	5.002 (F)	5	yes		4	R	S -> F	D -> G		S -> R
86622	SRR5827094	SRR5827094	3			999	46911	105	74	2014-11-24	1901	934	10193	NZ2015-161,AUSMDU00006925	Lee2018	Oceania	New Zealand	0.03	S	0.03	S	5.002 (F)	5	yes		4	R	S -> F	D -> G		S -> R
86580	SRR5827136	SRR5827136	3			1000	56326	99	56	2015-01-19	1901	934	10193	NZ2015-114,AUSMDU00006881	Lee2018	Oceania	New Zealand	0.016	S	0.016	S	5.002 (F)	5	yes		4	R	S -> F	D -> G		S -> R
86816	SRR5827284	SRR5827284	3			1001	59121	96	46	2014-11-17	1901	934	10193	NZ2015-150,AUSMDU00006914	Lee2018	Oceania	New Zealand	0.03	S	0.03	S	5.002 (F)	5	yes		4	R	S -> F	D -> G		S -> R
86830	SRR5827413	SRR5827413				1002	37164	137	54	2014-11-28	1901	934	10193	NZ2015-53,AUSMDU00006822	Lee2018	Oceania	New Zealand	0.016	S	0.03	S	5.002 (F)	5	yes		4	R	S -> F	D -> G		S -> R
86909	SRR5827334	SRR5827334	3			1003	37869	131	52	2015-03-03	1901	934	10193	NZ2015-224,AUSMDU00006983	Lee2018	Oceania	New Zealand	0.008	S	0.016	S	5.002 (F)	5	yes		4	R	S -> F	D -> G		S -> R
88024	ERR1514682	ERR1514682	3			1004	60816	96	231	2013-XX-XX	11107	934	10993	ECDC_SI13_081	Harris2018	Europe	Slovenia	0.016	S	0.016	S	5.002 (F)	5	yes			NA	S -> F	D -> G		S -> R
87274	ERR1471126	ERR1471126	3			1005	55518	108	111	2013-XX-XX	11107	934	9969	ECDC_ES031	Harris2018	Europe	Spain	0.06	S	0.06	S	5.002 (F)	5	yes		16	R	S -> F	D -> G		S -> R
87428	ERR1549688	ERR1549688	3			1006	47273	108	168	2013-XX-XX	11107	934	10825	ECDC_GE13_074	Harris2018	Europe	Germany	0.023	S	0.032	S	5.002 (F)	5	yes			NA	S -> F	D -> G		S -> R
54323	LRRBGS_0091	SRR8945019	3			1007	46509	124	129	2013-XX-XX	1901	1600	9239		Costa-Lourenco2018	South America	Brazil	0.032	S	0.008	S	2.001 (F)	2	yes		4	R	S -> F	D -> G		S -> R
37419	GCGS0513	ERR855264	3			1008	47535	105	111	2011-XX-XX	1901	411	9245	GCGS0513,15335_6#19,SFO-201106-12	Grad2014_2016	North America	USA	0.015	S	0.008	S	2.001 (F)	2	yes		4	R	S -> F	D -> G		S -> R
34802	SRR969393	SRR969393	NA			1009	24173	189	39	1998-XX-XX	1901	934	-	MUNG25	Ezewudo2015	Europe	Sweden	0.016	S		NA	5.002 (F)	5	yes			NA	S -> F	D -> G		S -> R
48764	SRR3360751	SRR3360751	3			1010	49276	98	121	2005-07-26	1901	934	289	fadcfe0b-b49f-423f-b990-4c01e6d8bd6b	Eyre2017	Europe	UK	0.015	S		NA	5.002 (F)	5	yes		16	R	S -> F	D -> G		S -> R
48910	SRR3360944	SRR3360944	3			1011	55529	101	131	2004-08-11	1901	934	289	2d23aaae-c65a-490f-ad3c-56f392957e4e	Eyre2017	Europe	UK	0.002	S		NA	5.002 (F)	5	yes		4	R	S -> F	D -> G		S -> R
31596	ERR349969	ERR349969	3			1012	46824	106	91	2004-XX-XX	1901	2552	1516	10356_1_84,ERS248660	Sanchez-Buso2019	Europe	Russia	0.016	S	0.016	S	5.002 (F)	5	yes		6	R	S -> F	D -> G		S -> R
31597	ERR349974	ERR349974	3			1013	47444	101	88	2004-XX-XX	1901	590	387	10356_1_89,ERS248665	Sanchez-Buso2019	Europe	Russia	0.016	S	0.008	S	5.002 (F)	5	yes		8	R	S -> F	D -> G		S -> R
78564	SRR1661243	SRR1661243	3			1014	60852	93	46	2010-XX-XX	1901	150	3150	33386	Demczuk2015	North America	Canada	0.016	S	0.063	S	41.001 (F)	41	yes		16	R	S -> F	D -> G		S -> R
88277	SRR2736175	SRR2736175	3			1015	76967	83	106	2010-XX-XX	1901	NA	3150	33383	Demczuk2016	North America	Canada	0.032	S	0.063	S	41.001 (F)	41	yes			NA	S -> F	D -> G		S -> R
88269	SRR2736167	SRR2736167				1016	79019	75	130	2010-XX-XX	1579	new	3150	32928	Demczuk2016	North America	Canada	0.032	S	0.063	S	41.001 (F)	41	yes			NA	S -> F	D -> G		S -> R
78549	SRR1661226	SRR1661226	3			1017	63563	99	51	2010-XX-XX	1901	150	3150	32849	Demczuk2015	North America	Canada	0.016	S	0.032	S	41.001 (F)	41	yes		8	R	S -> F	D -> G		S -> R
48624	SRR3360610	SRR3360610	3			1018	55191	92	74	2009-09-28	1901	150	19476	3c8c1feb-3466-4019-bc4e-4b023be6b75d	Eyre2017	Europe	UK	0.015	S		NA	41.001 (F)	41	yes		32	R	S -> F	D -> G		S -> R
48752	SRR3360738	SRR3360738	3			1019	55666	100	74	2009-07-10	1901	150	3150	ea327f06-ea45-482d-9a8e-d0328803201f	Eyre2017	Europe	UK	0.015	S		NA	41.001 (F)	41	yes		32	R	S -> F	D -> G		S -> R
78578	SRR1661258	SRR1661258	3			1020	64230	99	55	2010-XX-XX	11427	150	3150	33756	Demczuk2015	North America	Canada	0.032	S	0.032	S	41.001 (F)	41	yes		16	R	S -> F	D -> G		S -> R
88303	SRR2736205	SRR2736205	3			1021	57503	101	23	2011-XX-XX	11427	125	3150	34572	Demczuk2016	North America	Canada	0.032	S	0.063	S	41.001 (F)	41	yes			NA	S -> F	D -> G		S -> R
88366	SRR2736270	SRR2736270	3			1022	67221	77	87	2013-XX-XX	1901	150	9994	37635	Demczuk2016	North America	Canada	0.032	S	0.008	S	41.001 (F)	41	yes			NA	S -> F	D -> G		S -> R
88252	SRR2736143	SRR2736143	3			1023	65374	86	67	2006-XX-XX	1901	125	3150	29151	Demczuk2016	North America	Canada	0.032	S	0.032	S	41.001 (F)	41	yes			NA	S -> F	D -> G		S -> R
31486	ERR388349	ERR350049	3			1024	39050	113	81	2010-XX-XX	1901	267	2862	10868_8_70,ERS254103	Sanchez-Buso2019	Europe	Belarus	0.016	S	0.006	S	5.002 (F)	5	yes		6	R	S -> F	D -> G		S -> R
31474	ERR388326	ERR350026	3			1025	40407	109	82	2009-XX-XX	1901	267	4562	10868_8_47,ERS254080	Sanchez-Buso2019	Europe	Belarus	0.032	S	0.012	S	5.002 (F)	5	yes		RES	R	S -> F	D -> G		S -> R
31628	ERR388328	ERR350028	3			1026	39050	126	76	2009-XX-XX	1901	124	4569	10868_8_49,ERS254082	Sanchez-Buso2019	Europe	Belarus	0.094	S	0.047	S	5.002 (F)	5	yes		RES	R	S -> F	D -> G		S -> R
31633	ERR388347	ERR350047	3			1027	40438	114	84	2010-XX-XX	10631	124	7476	10868_8_68,ERS254101	Sanchez-Buso2019	Europe	Belarus	0.016	S	0.047	S	5.002 (F)	5	yes		RES	R	S -> F	D -> G		S -> R
31485	ERR388343	ERR350043	3			1028	40825	115	77	2010-XX-XX	1901	124	285	10868_8_64,ERS254097	Sanchez-Buso2019	Europe	Belarus	0.016	S	0.094	S	5.002 (F)	5	yes		RES	R	S -> F	D -> G		S -> R
31473	ERR388325	ERR350025	3			1029	39072	120	77	2009-XX-XX	1901	124	285	10868_8_46,ERS254079	Sanchez-Buso2019	Europe	Belarus	0.064	S	0.023	S	5.002 (F)	5	yes		RES	R	S -> F	D -> G		S -> R
31642	ERR388374	ERR350074	3			1030	40825	111	78	2011-XX-XX	1901	124	3150	10868_8_95,ERS254128	Sanchez-Buso2019	Europe	Belarus	0.016	S	0.032	S	5.002 (F)	5	yes		32	R	S -> F	D -> G		S -> R
31501	ERR388373	ERR350073	3			1031	41043	105	81	2011-XX-XX	1901	124	3150	10868_8_94,ERS254127	Sanchez-Buso2019	Europe	Belarus	0.016	S	0.032	S	5.002 (F)	5	yes		32	R	S -> F	D -> G		S -> R
31867	ERR388348	ERR388348	3			1032	40825	108	83	2010-XX-XX	1901	124	3150	10868_8_69,ERS254102	Sanchez-Buso2019	Europe	Belarus	0.016	S	0.023	S	5.002 (F)	5	yes		RES	R	S -> F	D -> G		S -> R
31475	ERR388327	ERR350027	3			1033	40822	110	77	2009-XX-XX	1901	124	4564	10868_8_48,ERS254081	Sanchez-Buso2019	Europe	Belarus	0.032	S	0.032	S	5.002 (F)	5	yes		RES	R	S -> F	D -> G		S -> R
31488	ERR388351	ERR350051	3			1034	41031	104	83	2010-XX-XX	1901	2551	7435	10868_8_72,ERS254105	Sanchez-Buso2019	Europe	Belarus	0.016	S	0.047	S	5.002 (F)	5	yes		RES	R	S -> F	D -> G		S -> R
61342	ERR349973		NA			1035	40825	108	100	2004-XX-XX	1901		285	10356_1_88,ERS248664	Sanchez-Buso2019	Europe	Russia	0.023	S	0.023	S	5.002 (F)	5	yes		32	R	S -> F	D -> G		S -> R
81918	16-38	DRR237454	3			1036	59302	99	24	2003-XX-XX	1901	22	1868			Asia	Japan	0.25	R	0.125	S	10.001 (F)	10		yes	16	R	S -> F	D -> G		S -> R
27467	GCGS0006	ERR191735	3			1037	43857	111	126	2009-XX-XX	8110	260	2265	GCGS0006,8289_2#6,CHI-200905-11	Grad2014_2016	North America	USA	0.015	S	0.03	S	5.002 (F)	5	yes		8	R	S -> F	D -> G		S -> R
54286	LRRBGS_0054	SRR8945078	3			1038	59559	92	25	2008-XX-XX	1901	127	2018		Costa-Lourenco2018	South America	Brazil	0.032	S	0.032	S	5.002 (F)	5	yes		16	R	S -> F	D -> G		S -> R
54290	LRRBGS_0058	SRR8945076	3			1039	49346	96	26	2009-XX-XX	1901	127	19491		Costa-Lourenco2018	South America	Brazil	0.064	S	0.064	S	5.002 (F)	5	yes		16	R	S -> F	D -> G		S -> R
54291	LRRBGS_0059	SRR8945056	3			1040	61022	95	27	2009-XX-XX	1901	127	13195		Costa-Lourenco2018	South America	Brazil	0.064	S	0.032	S	5.002 (F)	5	yes		16	R	S -> F	D -> G		S -> R
54318	LRRBGS_0086	SRR8945031	3			1041	56455	96	88	2012-XX-XX	1901	127	19496		Costa-Lourenco2018	South America	Brazil	0.032	S	0.032	S	5.002 (F)	5	yes		16	R	S -> F	D -> G		S -> R
54281	LRRBGS_0049	SRR8945083	3			1042	61896	89	64	2008-XX-XX	1901	127	2018		Costa-Lourenco2018	South America	Brazil	0.125	S	0.032	S	5.002 (F)	5	yes		16	R	S -> F	D -> G		S -> R
87749	ERR1560817	ERR1560817	3			1043	46709	96	174	2013-XX-XX	1901	744	8127	ECDC_PT13_046	Harris2018	Europe	Portugal	0.016	S	0.006	S	5.002 (F)	5	yes		3	R	S -> F	D -> G		S -> R
87740	ERR1560808	ERR1560808	3			1044	46780	102	173	2013-XX-XX	1901	127	2018	ECDC_PT13_036	Harris2018	Europe	Portugal	0.016	S	0.002	S	5.002 (F)	5	yes		12	R	S -> F	D -> G		S -> R
54277	LRRBGS_0045	SRR8945007	3			1045	59561	98	22	2008-XX-XX	1901	127	2018		Costa-Lourenco2018	South America	Brazil	0.125	S	0.032	S	5.002 (F)	5	yes		16	R	S -> F	D -> G		S -> R
54279	LRRBGS_0047	SRR8945015	3			1046	48633	95	58	2008-XX-XX	1901	127	1053		Costa-Lourenco2018	South America	Brazil	0.125	S	0.032	S	5.002 (F)	5	yes		16	R	S -> F	D -> G		S -> R
54280	LRRBGS_0048	SRR8945014	3			1047	57252	94	57	2008-XX-XX	1901	127	1053		Costa-Lourenco2018	South America	Brazil	0.125	S	0.064	S	5.002 (F)	5	yes		16	R	S -> F	D -> G		S -> R
54287	LRRBGS_0055	SRR8945081	3			1048	55072	105	70	2009-XX-XX	1901	477	19490		Costa-Lourenco2018	South America	Brazil	0.064	S	0.064	S	5.002 (F)	5	yes		16	R	S -> F	D -> G		S -> R
54333	LRRBGS_0101	SRR8945118	3			1049	38697	107	110	2013-XX-XX	1901	127	1293		Costa-Lourenco2018	South America	Brazil	0.032	S	0.032	S	5.002 (F)	5	yes		32	R	S -> F	D -> G		S -> R
54272	LRRBGS_0040	SRR8945012	3			1050	49690	99	73	2006-XX-XX	1901	127	2018		Costa-Lourenco2018	South America	Brazil	0.125	S	0.032	S	5.002 (F)	5	yes		16	R	S -> F	D -> G		S -> R
54288	LRRBGS_0056	SRR8945080	3			1051	57593	95	130	2009-XX-XX	1901	128	2018		Costa-Lourenco2018	South America	Brazil	0.032	S	0.032	S	5.002 (F)	5	yes		16	R	S -> F	D -> G		S -> R
54372	LRRBGS_0140	SRR8945092	3			1052	46487	116	153	2014-XX-XX	11602	267	12551		Costa-Lourenco2018	South America	Brazil	0.016	S	0.008	S	5.002 (F)	5	yes		4	R	S -> F	D -> G		S -> R
54360	LRRBGS_0128	SRR8945074	3			1053	48714	98	79	2014-XX-XX	11602	267	12551		Costa-Lourenco2018	South America	Brazil	0.016	S	0.008	S	5.002 (F)	5	yes		4	R	S -> F	D -> G		S -> R
54343	LRRBGS_0111	SRR8945100	3			1054	50874	100	24	2013-XX-XX	11602	267	19162		Costa-Lourenco2018	South America	Brazil	0.032	S	0.016	S	5.002 (F)	5	yes		4	R	S -> F	D -> G		S -> R
54329	LRRBGS_0097	SRR8945025	3			1055	60713	87	27	2013-XX-XX	11602	267	19162		Costa-Lourenco2018	South America	Brazil	0.016	S	0.016	S	5.002 (F)	5	yes		8	R	S -> F	D -> G		S -> R
54339	LRRBGS_0107	SRR8945115	3			1056	64468	101	36	2013-XX-XX	1901	267	19162		Costa-Lourenco2018	South America	Brazil	0.032	S	0.032	S	5.002 (F)	5	yes		4	R	S -> F	D -> G		S -> R
54338	LRRBGS_0106	SRR8945114	3			1057	46668	107	23	2013-XX-XX	1901	267	19162		Costa-Lourenco2018	South America	Brazil	0.032	S	0.032	S	5.002 (F)	5	yes		4	R	S -> F	D -> G		S -> R
54387	LRRBGS_0155	SRR8945110	3			1058	60590	91	27	2015-XX-XX	1901	267	19162		Costa-Lourenco2018	South America	Brazil	0.008	S	0.004	S	5.002 (F)	5	yes		4	R	S -> F	D -> G		S -> R
54289	LRRBGS_0057	SRR8945077	3			1059	59601	94	101	2009-XX-XX	1901	new	2018		Costa-Lourenco2018	South America	Brazil	0.032	S	0.032	S	5.007 (F)	5	yes		16	R	S -> F	D -> G		S -> R
81919	16-66	DRR237455	3			1060	57780	88	33	2004-XX-XX	1901	new	11451			Asia	Japan	0.5	R	0.125	S	10.001 (P)	10		yes	16	R	S -> F	D -> G		S -> R
61854	DRR124875	DRR124875	3			1061	67523	85	63	2015-9-XX	7360	2687	6764	KM295	Yahara2018	Asia	Japan	0.064	S	0.032	S	10.001 (F)	10		yes	6	R	S -> F	D -> G		S -> R
61807	DRR124828	DRR124828	3			1062	49542	97	36	2015-1-XX	7360	2687	6764	KM248	Yahara2018	Asia	Japan	0.19	R	0.032	S	10.001 (F)	10		yes	>32	R	S -> F	D -> G		S -> R
61763	DRR124784	DRR124784	3			1063	60516	78	128	2015-10-XX	7360	2687	6764	FC519	Yahara2018	Asia	Japan	0.25	R	0.032	S	10.001 (F)	10		yes	8	R	S -> F	D -> G		S -> R
61834	DRR124855	DRR124855	3			1064	56130	99	73	2015-5-XX	7360	new	6764	KM275	Yahara2018	Asia	Japan	0.125	S	0.047	S	10.001 (F)	10		yes	16	R	S -> F	D -> G		S -> R
61727	DRR124748	DRR124748	3			1065	70451	69	91	2015-6-XX	7360	2687	-	FC483	Yahara2018	Asia	Japan	0.125	S	0.023	S	10.001 (F)	10		yes	4	R	S -> F	D -> G		S -> R
61798	DRR124819	DRR124819	3			1066	64462	84	85	2015-3-XX	7360	2687	-	IT70	Yahara2018	Asia	Japan	0.094	S	0.032	S	10.001 (F)	10		yes	24	R	S -> F	D -> G		S -> R
61790	DRR124811	DRR124811	3			1067	59858	82	137	2015-7-XX	7360	2687	-	HI56	Yahara2018	Asia	Japan	0.125	S	0.032	S	10.001 (F)	10		yes	8	R	S -> F	D -> G		S -> R
61867	DRR124888	DRR124888	3			1068	56449	86	107	2015-12-XX	1901	2700	16682	KM309	Yahara2018	Asia	Japan	<0.016	S	<0.002	S	2.002 (F)	2	yes		>32	R	S -> F	D -> G		S -> R
61751	DRR124772	DRR124772	3			1069	55686	97	33	2015-9-XX	1901	127	16677	FC507	Yahara2018	Asia	Japan	<0.016	S	0.016	S	5.002 (F)	5	yes		>32	R	S -> F	D -> G		S -> R
61777	DRR124798	DRR124798	3			1070	62877	85	88	2015-12-XX	1901	127	16677	FC533	Yahara2018	Asia	Japan	0.032	S	0.016	S	5.002 (F)	5	yes		>32	R	S -> F	D -> G		S -> R
61753	DRR124774	DRR124774	3			1071	49161	104	67	2015-9-XX	1901	127	16677	FC509	Yahara2018	Asia	Japan	<0.016	S	<0.002	S	5.002 (F)	5	yes		>32	R	S -> F	D -> G		S -> R
61752	DRR124773	DRR124773	3			1072	56281	97	47	2015-9-XX	1901	127	16677	FC508	Yahara2018	Asia	Japan	<0.016	S	0.008	S	5.002 (F)	5	yes		>32	R	S -> F	D -> G		S -> R
61852	DRR124873	DRR124873	3			1073	67222	89	130	2015-9-XX	1901	2696	-	KM293	Yahara2018	Asia	Japan	<0.016	S	0.012	S	5.002 (F)	5	yes		16	R	S -> F	D -> G		S -> R
61841	DRR124862	DRR124862	3			1074	55687	86	62	2015-7-XX	1901	2696	-	KM282	Yahara2018	Asia	Japan	<0.016	S	0.016	S	5.002 (F)	5	yes		12	R	S -> F	D -> G		S -> R
61693	DRR124714	DRR124714	3			1075	40707	120	41	2015-3-XX	1901	127	247	FC449	Yahara2018	Asia	Japan	<0.016	S	0.023	S	5.002 (F)	5	yes		>32	R	S -> F	D -> G		S -> R
																						(F): full length; (P): partial
