# Supplementary material for: Emergence and evolution of antimicrobial resistance genes and mutations in Neisseria gonorrhoeae
Source: Genome Med. 2021 Mar 30;13:51. doi: 10.1186/s13073-021-00860-8 (PMC8008663; doi:10.1186/s13073-021-00860-8)
Supplement: Supplementary file 3 — Additional file 3: Table S2. List of isolates in the Japanese ST-7363-associated core-genome group (according to the order in Fig. 2). [file 13073_2021_860_MOESM3_ESM.xlsx]

## Sheet: TableS2
Table S2. List of isolates in the Japanese ST-7363-associated core-genome group (according to the order in Fig. 2)
id (PubMLST)	strain	ENA_run_accession	core-genome group (Ng_cgc_400)	tree_order	N50	num. contigs	coverage	Reference	CFM MIC	SIR_CFM	CRO	SIR_CRO	CIP_or_LVFX(GU0xx)	penA_allele (NG-STAR)	nonmosaic	mosaic	date	ST (NG STAR)	SIR_quinolone	gyrA p.S91F_aa_change	gyrA p.D95GN	gyrA p.D95G_aa_change	gyrA p.D95N_aa_change	parC p.S87R_aa_change	parC p.S88P_aa_change
81920	09-037	DRR237458	8	1	41640	100	39		0.016	S	0.016	S	0.25	2.001 (F)	yes		1997-12-02	276	R	S -> F
81921	09-020	DRR237459	8	2	47438	106	43		0.004	S	0.004	S	0.125	2.001 (F)	yes		1997-03-08	276	R	S -> F
81922	98-003	DRR237460	8	3	27767	132	38		0.016	S	0.016	S	0.25	2.001 (F)	yes		1998-01-27	569	R	S -> F
31521	ERS254180	ERR352763	8	4	41783	96	39	Sanchez-Buso2019	0.016	S	0.016	S	0.38	2.001 (F)	yes		1998-XX-XX	569	R	S -> F
81923	11-001	DRR237461	8	5	37052	114	32		<0.008	S	<0.008	S	0.125	2.033 (P)	yes		1999-2-22	new	R	S -> F
81924	98-093	DRR237462	8	6	45557	95	27		0.016	S	0.016	S	0.25	2.001 (F)	yes		1998-01-30	569	R	S -> F
81925	09-013	DRR237463	8	7	60250	86	44		0.016	S	0.016	S	0.25	2.001 (F)	yes		1997-04-17	276	R	S -> F
81926	98-001	DRR237464	8	8	49359	90	45		0.016	S	0.016	S	0.5	2.001 (F)	yes		1998-01-05	276	R	S -> F
81927	98-095	DRR237465	8	9	40957	107	25		0.016	S	0.016	S	0.25	2.001 (F)	yes		1998-03-02	276	R	S -> F
81928	98-025	DRR237466	8	10	26765	154	37		0.016	S	0.016	S	0.5	2.001 (F)	yes		1996-09-04	276	R	S -> F
81929	09-019	DRR237467	8	11	30145	137	29		0.016	S	0.016	S	0.5	2.001 (F)	yes		1997-03-06	276	R	S -> F
81930	98-118	DRR237468	8	12	47443	102	40		<0.008	S	<0.008	S	0.125	2.001 (F)	yes		1998-6-5	276	R	S -> F
81931	13-067	DRR237469	8	13	40515	103	42		0.016	S	0.016	S	0.25	2.001 (F)	yes		2000-06-12	276	R	S -> F
81932	98-135	DRR237470	8	14	55256	97	21		0.016	S	0.016	S	0.25	2.001 (F)	yes		1998-8-27	276	R	S -> F
81933	12-029	DRR237471	8	15	40515	109	46		0.016	S	<0.016	S	1	2.001 (F)	yes		2000-12-04	318	R	S -> F	yes		D -> N
31692	ERS311587	ERR363581	8	16	40837	100	38	Sanchez-Buso2019	0.032	S	0.047	S	1.5	2.001 (F)	yes		2000-XX-XX	318	R	S -> F	yes		D -> N
81934	98-145	DRR237472	8	17	42045	101	25		0.063	S	0.031	S	0.25	2.001 (F)	yes		1998-2-20	276	R	S -> F
31520	ERS254178	ERR352759	8	18	41783	96	39	Sanchez-Buso2019	0.064	S	0.047	S	0.5	2.001 (F)	yes		1997-XX-XX	276	R	S -> F
81935	09-012	DRR237473	8	19	55232	91	41		0.016	S	0.016	S	0.25	2.001 (F)	yes		1997-04-01	276	R	S -> F
81936	08-046	DRR237474	8	20	49499	98	44		0.016	S	0.016	S	0.25	2.001 (F)	yes		1996-9-30	276	R	S -> F
81937	08-054	DRR237475	8	21	38072	115	14		0.016	S	0.016	S	0.25	2.001 (F)	yes		1996-12-16	276	R	S -> F
81938	98-064	DRR237476	8	22	53571	96	25		0.008	S	0.008	S	0.125	2.001 (F)	yes		1997-10-01	276	R	S -> F
81939	11-003	DRR237477	8	23	39427	125	38		0.016	S	0.031	S	0.25	2.001 (F)	yes		1999-4-20	276	R	S -> F
81940	98-094	DRR237478	8	24	55194	86	46		0.016	S	0.016	S	0.25	2.001 (F)	yes		1998-02-16	276	R	S -> F
81941	11-014	DRR237479	8	25	33366	142	23		<0.008	S	<0.008	S	0.125	2.001 (F)	yes		1998-11-2	new	R	S -> F
81942	98-128	DRR237480	8	26	60241	94	23		0.016	S	0.016	S	0.125	2.001 (F)	yes		1998-6-29	new	R	S -> F
81943	98-124	DRR237481	8	27	60241	76	29		0.016	S	0.016	S	0.125	2.001 (F)	yes		1998-6-19	new	R	S -> F
81944	98-116	DRR237482	8	28	37999	122	39		0.016	S	0.016	S	0.125	2.001 (F)	yes		1998-6-8	new	R	S -> F
81945	98-109	DRR237483	8	29	35321	131	25		0.016	S	0.016	S	0.125	2.001 (F)	yes		1998-5-18	new	R	S -> F
81946	98-112	DRR237484	8	30	47443	105	37		0.016	S	0.016	S	0.125	2.001 (F)	yes		1998-5-25	new	R	S -> F
81947	09-028	DRR237485	8	31	59815	89	27		0.016	S	0.008	S	0.25	2.001 (F)	yes		1997-08-04	276	R	S -> F
81948	09-010	DRR237486	8	32	53576	96	41		0.016	S	0.016	S	0.5	2.001 (F)	yes		1997-03-18	276	R	S -> F
81949	98-023	DRR237487	8	33	49423	97	20		0.016	S	0.016	S	0.25	2.001 (F)	yes		1996-08-30	276	R	S -> F
61873	08-040	DRR249145		34	57671	93	31	Yahara2018MGen_TableS2	0.016	S	0.016	S	0.25	2.001 (F)	yes		1996-07-31		R	S -> F
81950	09-024	DRR237488	8	35	57667	92	19		0.016	S	0.016	S	0.5	2.001 (F)	yes		1997-04-01	276	R	S -> F
31691	ERS311586	ERR363580	8	36	48519	99	39	Sanchez-Buso2019	0.032	S	0.032	S	0.75	2.001 (F)	yes		2000-XX-XX	276	R	S -> F
81951	13-094	DRR237489	8	37	59808	98	26		0.016	S	0.016	S	0.5	2.001 (F)	yes		2000-11-07	276	R	S -> F
81952	12-026	DRR237490	8	38	34212	137	36		<0.008	S	<0.016	S	0.125	2.001 (F)	yes		2000-10-10	new	R	S -> F
81953	12-016	DRR237491	8	39	47241	104	40		0.016	S	0.016	S	0.5	2.001 (F)	yes		2000-08-22	276	R	S -> F
81954	98-021	DRR237492	8	40	59111	87	29		0.008	S	0.008	S	0.063	2.001 (F)	yes		1996-08-26	276	R	S -> F
81955	09-036	DRR237493	8	41	71311	88	31		0.016	S	0.016	S	0.25	2.001 (F)	yes		1997-11-17	276	R	S -> F
81956	11-005	DRR237494	8	42	51914	101	36		0.016	S	0.031	S	0.25	2.001 (F)	yes		1998-3-30	276	R	S -> F
81957	12-030	DRR237495	8	43	47443	107	42		0.25	R	0.063	S	0.25	10.001 (F)		yes	2000-5-10	23	R	S -> F
81958	98-117	DRR237496	8	44	57668	87	47		0.25	R	0.063	S	0.5	10.001 (F)		yes	1998-6-5	23	R	S -> F
61345	ERS311596	ERR363590	8	45	43981	105	39	Sanchez-Buso2019	0.094	S	0.094	S	0.5	34.001 (F)		yes	2001-XX-XX	2672	R	S -> F
31668	ERS254181	ERR352765	8	46	40837	99	39	Sanchez-Buso2019	0.094	S	0.094	S	0.5	10.001 (F)		yes	1998-XX-XX	23	R	S -> F
81959	98-133	DRR237497	8	47	65530	79	48		0.25	R	0.063	S	0.5	10.001 (F)		yes	1998-8-13	23	R	S -> F
81960	98-131	DRR237498	8	48	57397	84	48		0.25	R	0.063	S	0.5	10.001 (F)		yes	1998-7-3	23	R	S -> F
81961	13-21	DRR237499	8	49	53422	87	44		0.25	R	0.125	S	0.5	10.001 (F)		yes	2001-XX-XX	23	R	S -> F
81962	98-091	DRR237500	8	50	40832	160	453		0.25	R	0.063	S	0.25	10.001 (P)		yes	1998-02-06	new	R	S -> F
81963	12-013	DRR237501	8	51	49490	103	18		0.125	S	0.063	S	0.125	10.001 (F)		yes	2000-05-17	new	R	S -> F
81964	16-80	DRR237502	8	52	53475	92	47		0.25	R	0.125	S	1	10.001 (F)		yes	2004-XX-XX	new	R	S -> F	yes	D -> G
81965	16-81	DRR237503	8	53	57833	94	47		<0.008	S	<0.008	S	<0.008	10.001 (F)		yes	2001-XX-XX	new	S	S -> F	yes	D -> G
81966	11-069	DRR237504	8	54	38242	120	40		0.25	R	0.063	S	0.25	10.001 (F)		yes	1999-11-26	280	R	S -> F
81967	11-071	DRR237505	8	55	56933	90	43		0.25	R	0.063	S	0.25	10.001 (F)		yes	1999-11-30	280	R	S -> F
31537	ERS254214	ERR352833	8	56	40798	130	46	Sanchez-Buso2019	0.125	S	0.094	S	0.5	10.001 (F)		yes	1999-XX-XX	280	R	S -> F
81968	16-39	DRR237506	8	57	56373	89	44		0.125	S	0.016	S	1	10.001 (F)		yes	2003-XX-XX	new	R	S -> F
81969	13-22	DRR237507	8	58	57831	89	41		0.25	R	0.125	S	64	10.001 (F)		yes	2001-XX-XX	4	R	S -> F	yes		D -> N	S -> R	S -> P
81970	13-43	DRR237508	8	59	37581	122	40		0.25	R	0.063	S	64	10.001 (F)		yes	2001-XX-XX	4	R	S -> F	yes		D -> N	S -> R	S -> P
81971	13-12	DRR237509	8	60	57668	89	42		0.25	R	0.063	S	64	10.001 (F)		yes	2001-XX-XX	4	R	S -> F	yes		D -> N	S -> R	S -> P
81972	13-99	DRR237510	8	61	57686	98	47		0.125	S	0.031	S	8	10.001 (F)		yes	2001-XX-XX	4	R	S -> F	yes		D -> N	S -> R	S -> P
81973	16-25	DRR237511	8	62	41033	108	39		0.25	R	0.063	S	32	10.001 (F)		yes	2003-XX-XX	4	R	S -> F	yes		D -> N	S -> R	S -> P
81974	16-82	DRR237512	8	63	59791	87	48		0.25	R	0.125	S	64	10.001 (F)		yes	2004-XX-XX	4	R	S -> F	yes		D -> N	S -> R	S -> P
31777	ERS311610	ERR363604	8	64	41064	109	38	Sanchez-Buso2019	0.25	R	0.125	S	32	10.001 (F)		yes	2005-XX-XX	321	R	S -> F	yes		D -> N	S -> R	S -> P
31699	ERS311611	ERR363605	8	65	40842	111	38	Sanchez-Buso2019	0.19	R	0.125	S	32	10.001 (F)		yes	2005-XX-XX	321	R	S -> F	yes		D -> N	S -> R	S -> P
81975	13-108	DRR237513	8	66	57667	100	42		0.25	R	0.063	S	4	10.001 (F)		yes	2001-XX-XX	new	R	S -> F				S -> R	S -> P
81976	14-30	DRR237514	8	67	55247	108	45		0.25	R	0.125	S	32	10.001 (F)		yes	2002-XX-XX	new	R	S -> F				S -> R	S -> P
81977	14-16	DRR237515	8	68	55225	98	46		0.25	R	0.063	S	4	10.001 (F)		yes	2001-XX-XX	new	R	S -> F				S -> R	S -> P
81978	16-68	DRR237516	8	69	55203	106	25		0.25	R	0.125	S	32	10.001 (F)		yes	2004-XX-XX	new	R	S -> F	yes	D -> G		S -> R	S -> P
81979	13-118	DRR237517	8	70	59145	86	48		0.25	R	0.063	S	32	10.001 (F)		yes	2001-XX-XX	321	R	S -> F	yes		D -> N	S -> R	S -> P
31741	ERS311588	ERR363582	8	71	40837	128	39	Sanchez-Buso2019	0.094	S	0.125	S	1.5	10.001 (F)		yes	2000-XX-XX	330	R	S -> F				S -> R	S -> P
88856	WHO_K		8	72	2169846	2		Unemo2016JAC	0.25	R	0.064	S	>32	10.001 (F)		yes	2003-XX-XX	4	R	S -> F	yes		D -> N	S -> R	S -> P
81980	13-47	DRR237518	8	73	55232	90	44		0.125	S	0.031	S	16	10.001 (F)		yes	2001-XX-XX	4	R	S -> F	yes		D -> N	S -> R	S -> P
81981	13-41	DRR237519	8	74	56546	101	43		0.125	S	0.031	S	16	10.001 (F)		yes	2001-XX-XX	4	R	S -> F	yes		D -> N	S -> R	S -> P
81982	13-96	DRR237520	8	75	59806	86	50		0.25	R	0.125	S	64	10.001 (F)		yes	2001-XX-XX	4	R	S -> F	yes		D -> N	S -> R	S -> P
81983	13-95	DRR237521	8	76	57529	89	48		0.25	R	0.125	S	64	10.001 (F)		yes	2001-XX-XX	4	R	S -> F	yes		D -> N	S -> R	S -> P
81984	16-48	DRR237522	8	77	55270	95	40		0.5	R	0.125	S	32	10.001 (F)		yes	2003-XX-XX	4	R	S -> F	yes		D -> N	S -> R	S -> P
81985	13-18	DRR237523	8	78	55821	100	45		0.25	R	0.125	S	64	10.001 (F)		yes	2001-XX-XX	4	R	S -> F	yes		D -> N	S -> R	S -> P
81986	13-115	DRR237524	8	79	54502	105	46		0.25	R	0.125	S	>4	10.001 (F)		yes	2001-XX-XX	4	R	S -> F	yes		D -> N	S -> R	S -> P
81987	13-113	DRR237525	8	80	59149	91	48		0.25	R	0.063	S	32	10.001 (F)		yes	2001-XX-XX	4	R	S -> F	yes		D -> N	S -> R	S -> P
81988	14-26	DRR237526	8	81	39157	115	44		0.25	R	0.125	S	2	10.001 (F)		yes	2002-XX-XX	4	R	S -> F	yes		D -> N	S -> R	S -> P
81989	13-51	DRR237527	8	82	63852	84	43		0.25	R	0.125	S	64	10.001 (F)		yes	2001-XX-XX	4	R	S -> F	yes		D -> N	S -> R	S -> P
81990	16-43	DRR237528	8	83	65653	83	48		0.25	R	0.125	S	64	10.001 (F)		yes	2003-XX-XX	4	R	S -> F	yes		D -> N	S -> R	S -> P
31739	ERS311594	ERR363588	8	84	41064	108	38	Sanchez-Buso2019	0.125	S	0.047	S	32	10.001 (F)		yes	2001-XX-XX	4	R	S -> F	yes		D -> N	S -> R	S -> P
81991	13-116	DRR237529	8	85	64464	94	47		0.25	R	0.125	S	32	10.001 (F)		yes	2001-XX-XX	4	R	S -> F	yes		D -> N	S -> R	S -> P
61346	ERS311597	ERR363591	8	86	41146	114	39	Sanchez-Buso2019	0.25	R	0.125	S	32	10.001 (F)		yes	2001-XX-XX	4	R	S -> F	yes		D -> N	S -> R	S -> P
81992	17-19	DRR237530	8	87	65527	86	44		0.25	R	0.063	S	64	10.001 (F)		yes	2004-XX-XX	4	R	S -> F	yes		D -> N	S -> R	S -> P
81993	16-37	DRR237531	8	88	41161	110	47		0.5	R	0.125	S	32	10.001 (F)		yes	2003-XX-XX	4	R	S -> F	yes		D -> N	S -> R	S -> P
81994	13-071	DRR237532	8	89	54391	91	47		0.25	R	0.063	S	32	10.001 (F)		yes	2000-03-02	4	R	S -> F	yes		D -> N	S -> R	S -> P
81995	17-20	DRR237533	8	90	59802	83	47		0.125	S	0.016	S	16	10.001 (F)		yes	2004-XX-XX	4	R	S -> F	yes		D -> N	S -> R	S -> P
81996	16-90	DRR237534	8	91	59248	86	47		0.125	S	0.031	S	16	10.001 (F)		yes	2004-XX-XX	new	R	S -> F	yes		D -> N	S -> R	S -> P
81997	16-79	DRR237535	8	92	54121	93	45		0.25	R	0.063	S	32	10.001 (F)		yes	2004-XX-XX	4	R	S -> F	yes		D -> N	S -> R	S -> P
81998	16-16	DRR237536	8	93	57907	91	44		0.25	R	0.125	S	64	10.001 (F)		yes	2003-XX-XX	4	R	S -> F	yes		D -> N	S -> R	S -> P
81999	17-45	DRR237537	8	94	53873	92	41		0.25	R	0.125	S	64	10.001 (F)		yes	2004-XX-XX	4	R	S -> F	yes		D -> N	S -> R	S -> P
82000	16-61	DRR237538	8	95	55232	95	41		0.5	R	0.125	S	64	37.001 (F)		yes	2004-XX-XX	4	R	S -> F	yes		D -> N	S -> R	S -> P
88865	WHO_X		8	96	2171112	2		Unemo2016JAC	4	R	2	R	>32	10.001 (F)		yes	2009-01-XX	226	R	S -> F	yes		D -> N	S -> R	S -> P
61631	GU195	DRR117961	8	97	64488	85	33	Yahara2018MGen_TableS2	0.125	S	0.015	S	8	149.001 (F)			2015-5-XX	3210	R	S -> F	yes		D -> N	S -> R	S -> P
61645	GU441	DRR117975	8	98	47156	95	37	Yahara2018MGen_TableS2	0.5	R	0.06	S	16	10.001 (F)		yes	2015-10-XX	487	R	S -> F	yes		D -> N	S -> R	S -> P
61640	GU384	DRR117970	8	99	64063	85	28	Yahara2018MGen_TableS2	0.25	R	0.06	S	8	10.001 (F)		yes	2015-9-XX	2678	R	S -> F	yes		D -> N	S -> R	S -> P
61653	GU512	DRR117983	8	100	65737	82	56	Yahara2018MGen_TableS2	0.25	R	0.03	S	8	10.001 (F)		yes	2015-11-XX	2678	R	S -> F	yes		D -> N	S -> R	S -> P
61690	FC446	DRR124711	8	101	53340	104	27	Yahara2018MGen_TableS1	0.125	S	0.064	S	>32	10.001 (F)		yes	2015-3-XX	487	R	S -> F	yes		D -> N	S -> R	S -> P
61828	KM269	DRR124849		102	26784	153	38	Yahara2018MGen_TableS1	0.19	R	0.064	S	>32	10.001 (F)		yes	2015-4-XX	487	R	S -> F	yes		D -> N	S -> R	S -> P
61661	GU598	DRR117991	8	103	49328	101	27	Yahara2018MGen_TableS2	0.5	R	0.125	S	16	10.001 (F)		yes	2015-11-XX	232	R	S -> F	yes		D -> N	S -> R	S -> P
61810	KM251	DRR124831	8	104	38298	114	41	Yahara2018MGen_TableS1	0.19	R	0.047	S	>32	10.001 (F)		yes	2015-1-XX	1229	R	S -> F	yes		D -> N	S -> R	S -> P
61870	KM312	DRR124891	8	105	57429	90	49	Yahara2018MGen_TableS1	0.19	R	0.064	S	>32	10.001 (F)		yes	2015-12-XX	1229	R	S -> F	yes		D -> N	S -> R	S -> P
61767	FC523	DRR124788	8	106	63213	86	49	Yahara2018MGen_TableS1	0.38	R	0.064	S	8	10.001 (F)		yes	2015-10-XX	1229	R	S -> F	yes		D -> N	S -> R	S -> P
61659	GU574	DRR117989	8	107	63855	81	19	Yahara2018MGen_TableS2	0.5	R	0.125	S	16	10.001 (F)		yes	2015-12-XX	1229	R	S -> F	yes		D -> N	S -> R	S -> P
61656	GU549	DRR117986	8	108	64897	82	23	Yahara2018MGen_TableS2	0.5	R	0.125	S	16	10.001 (F)		yes	2015-12-XX	1229	R	S -> F	yes		D -> N	S -> R	S -> P
61650	GU478	DRR117980	8	109	65528	78	32	Yahara2018MGen_TableS2	0.125	S	0.064	S	16	10.001 (F)		yes	2015-10-XX	1229	R	S -> F	yes		D -> N	S -> R	S -> P
61649	GU449	DRR117979	8	110	65530	82	22	Yahara2018MGen_TableS2	0.5	R	0.125	S	16	10.001 (F)		yes	2015-10-XX	1229	R	S -> F	yes		D -> N	S -> R	S -> P
61629	GU149	DRR117959	8	111	47409	98	31	Yahara2018MGen_TableS2	0.5	R	0.125	S	16	10.001 (F)		yes	2015-4-XX	1229	R	S -> F	yes		D -> N	S -> R	S -> P
61644	GU431	DRR117974	8	112	55758	83	34	Yahara2018MGen_TableS2	0.125	S	0.064	S	16	10.001 (F)		yes	2015-10-XX	1229	R	S -> F	yes		D -> N	S -> R	S -> P
61783	FC539	DRR124804	8	113	69365	83	51	Yahara2018MGen_TableS1	0.25	R	0.047	S	>32	10.001 (F)		yes	2015-12-XX	2691	R	S -> F	yes		D -> N	S -> R	S -> P
61784	FC540	DRR124805	8	114	55168	100	42	Yahara2018MGen_TableS1	0.25	R	0.047	S	>32	10.001 (F)		yes	2015-12-XX	2691	R	S -> F	yes		D -> N	S -> R	S -> P
61824	KM265	DRR124845	8	115	59170	91	40	Yahara2018MGen_TableS1	0.19	R	0.094	S	>32	10.001 (F)		yes	2015-3-XX	1229	R	S -> F	yes		D -> N	S -> R	S -> P
61859	KM300	DRR124880	8	116	39254	121	40	Yahara2018MGen_TableS1	0.125	S	0.032	S	>32	10.001 (F)		yes	2015-10-XX	1229	R	S -> F	yes		D -> N	S -> R	S -> P
61835	KM276	DRR124856		117	52678	123	41	Yahara2018MGen_TableS1	0.19	R	0.094	S	>32	10.001 (F)		yes	2015-5-XX		R	S -> F	yes		D -> N	S -> R	S -> P
61676	FC432	DRR124697	8	118	53223	90	48	Yahara2018MGen_TableS1	0.25	R	0.064	S	>32	10.001 (F)		yes	2015-1-XX	1229	R	S -> F	yes		D -> N	S -> R	S -> P
61705	FC461	DRR124726	8	119	39189	129	46	Yahara2018MGen_TableS1	0.125	S	0.064	S	>32	10.001 (F)		yes	2015-4-XX	new	R	S -> F	yes		D -> N	S -> R	S -> P
61638	GU345	DRR117968	8	120	64411	76	26	Yahara2018MGen_TableS2	0.25	R	0.06	S	8	10.001 (F)		yes	2015-8-XX	2677	R	S -> F	yes		D -> N	S -> R
61654	GU534	DRR117984	8	121	66814	87	28	Yahara2018MGen_TableS2	0.25	R	0.06	S	8	10.001 (F)		yes	2015-11-XX	348	R	S -> F	yes		D -> N	S -> R	S -> P
61642	GU416	DRR117972	8	122	64897	88	28	Yahara2018MGen_TableS2	0.25	R	0.06	S	8	10.001 (F)		yes	2015-9-XX	348	R	S -> F	yes		D -> N	S -> R	S -> P
61628	GU139	DRR117958	8	123	59932	87	35	Yahara2018MGen_TableS2	0.25	R	0.06	S	8	10.001 (F)		yes	2015-3-XX	348	R	S -> F	yes		D -> N	S -> R	S -> P
61695	FC451	DRR124716	8	124	65530	91	49	Yahara2018MGen_TableS1	0.125	S	0.047	S	>32	10.001 (F)		yes	2015-3-XX	348	R	S -> F	yes		D -> N	S -> R	S -> P
61739	FC495	DRR124760	8	125	57410	86	41	Yahara2018MGen_TableS1	0.125	S	0.032	S	>32	10.001 (F)		yes	2015-8-XX	348	R	S -> F	yes		D -> N	S -> R	S -> P
61793	HI59	DRR124814	8	126	52736	101	45	Yahara2018MGen_TableS1	0.125	S	0.032	S	>32	10.001 (F)		yes	2015-10-XX	348	R	S -> F	yes		D -> N	S -> R	S -> P
61821	KM262	DRR124842		127	31371	132	40	Yahara2018MGen_TableS1	0.094	S	0.047	S	>32	10.001 (F)		yes	2015-3-XX	new	R	S -> F	yes		D -> N	S -> R	S -> P
61696	FC452	DRR124717	8	128	55163	95	51	Yahara2018MGen_TableS1	0.125	S	0.064	S	>32	10.001 (F)		yes	2015-3-XX	348	R	S -> F	yes		D -> N	S -> R	S -> P
61740	FC496	DRR124761	8	129	53019	88	40	Yahara2018MGen_TableS1	0.125	S	0.032	S	>32	10.001 (F)		yes	2015-8-XX	348	R	S -> F	yes		D -> N	S -> R	S -> P
61818	KM259	DRR124839	8	130	31350	133	43	Yahara2018MGen_TableS1	0.125	S	0.016	S	>32	10.001 (F)		yes	2015-2-XX	348	R	S -> F	yes		D -> N	S -> R	S -> P
61625	GU040	DRR117955	8	131	59620	80	20	Yahara2018MGen_TableS2	0.5	R	0.125	S	8	10.001 (F)		yes	2015-1-XX	487	R	S -> F	yes		D -> N	S -> R	S -> P
61733	FC489	DRR124754	8	132	65530	85	48	Yahara2018MGen_TableS1	0.19	R	0.032	S	>32	10.001 (F)		yes	2015-8-XX	487	R	S -> F	yes		D -> N	S -> R	S -> P
61626	GU067	DRR117956	8	133	64397	87	29	Yahara2018MGen_TableS2	0.5	R	0.06	S	16	10.001 (F)		yes	2015-2-XX	348	R	S -> F	yes		D -> N	S -> R	S -> P
61627	GU075	DRR117957	8	134	63873	85	28	Yahara2018MGen_TableS2	0.25	R	0.06	S	16	10.001 (F)		yes	2015-2-XX	348	R	S -> F	yes		D -> N	S -> R	S -> P
61643	GU422	DRR117973	8	135	57492	75	31	Yahara2018MGen_TableS2	0.015	S	0.008	S	8	2.002 (F)	yes		2015-9-XX	2679	R	S -> F	yes		D -> N	S -> R	S -> P
61657	GU562	DRR117987	8	136	64890	72	22	Yahara2018MGen_TableS2	0.03	S	0.015	S	8	2.002 (F)	yes		2015-12-XX	2679	R	S -> F	yes		D -> N	S -> R	S -> P
61662	IT022	DRR117992	8	137	63874	90	36	Yahara2018MGen_TableS2	<0.016	S	0.006	S	8	150.001 (F)			2011-6-XX	3209	R	S -> F	yes		D -> N	S -> R	S -> P
61637	GU323	DRR117967	8	138	34591	130	25	Yahara2018MGen_TableS2	0.06	S	0.03	S	4	150.001 (F)			2015-8-XX	3207	R	S -> F	yes	D -> G		S -> R	S -> P
61648	GU448	DRR117978	8	139	65530	82	27	Yahara2018MGen_TableS2	0.03	S	0.015	S	8	150.001 (F)			2015-10-XX	3209	R	S -> F	yes		D -> N	S -> R	S -> P
61655	GU543	DRR117985	8	140	63840	87	29	Yahara2018MGen_TableS2	0.03	S	0.015	S	8	150.001 (F)			2015-12-XX	3209	R	S -> F	yes		D -> N	S -> R	S -> P
61678	FC434	DRR124699	8	141	37727	115	44	Yahara2018MGen_TableS1	<0.016	S	0.008	S	>32	150.001 (F)			2015-2-XX	3209	R	S -> F	yes		D -> N	S -> R	S -> P
61679	FC435	DRR124700	8	142	59166	103	41	Yahara2018MGen_TableS1	<0.016	S	0.008	S	>32	150.001 (F)			2015-2-XX	new	R	S -> F	yes		D -> N	S -> R	S -> P
61680	FC436	DRR124701	8	143	47443	97	35	Yahara2018MGen_TableS1	<0.016	S	0.012	S	>32	150.001 (F)			2015-2-XX	3209	R	S -> F	yes		D -> N	S -> R	S -> P
61757	FC513	DRR124778	8	144	59511	84	48	Yahara2018MGen_TableS1	0.016	S	0.016	S	>32	150.001 (F)			2015-9-XX	3209	R	S -> F	yes		D -> N	S -> R	S -> P
61721	FC477	DRR124742	8	145	38806	117	44	Yahara2018MGen_TableS1	<0.016	S	0.008	S	>32	150.001 (F)			2015-6-XX	3209	R	S -> F	yes		D -> N	S -> R	S -> P
61718	FC474	DRR124739	8	146	64063	84	52	Yahara2018MGen_TableS1	<0.016	S	0.012	S	>32	150.001 (F)			2015-6-XX	3209	R	S -> F	yes		D -> N	S -> R	S -> P
61720	FC476	DRR124741	8	147	40524	108	46	Yahara2018MGen_TableS1	<0.016	S	0.008	S	>32	150.001 (F)			2015-6-XX	3209	R	S -> F	yes		D -> N	S -> R	S -> P
61845	KM286	DRR124866	8	148	55168	91	46	Yahara2018MGen_TableS1	<0.016	S	0.016	S	>32	150.001 (F)			2015-7-XX	3209	R	S -> F	yes		D -> N	S -> R	S -> P
61719	FC475	DRR124740	8	149	53059	91	49	Yahara2018MGen_TableS1	0.016	S	0.008	S	>32	150.001 (F)			2015-6-XX	3209	R	S -> F	yes		D -> N	S -> R	S -> P
61660	GU577	DRR117990	8	150	59482	90	35	Yahara2018MGen_TableS2	0.03	S	0.015	S	8	150.001 (F)			2015-12-XX	3209	R	S -> F	yes		D -> N	S -> R	S -> P
61652	GU511	DRR117982	8	151	59078	95	38	Yahara2018MGen_TableS2	0.03	S	0.015	S	16	150.001 (F)			2015-11-XX	3208	R	S -> F	yes		D -> N	S -> R	S -> P
61665	FC142	DRR117995	8	152	59654	86	28	Yahara2018MGen_TableS2	<0.016	S		NA	>32	150.001 (F)			2012-10-XX	3214	R	S -> F	yes		D -> N	S -> R	S -> P
61664	FC143	DRR117994	8	153	65090	85	44	Yahara2018MGen_TableS2	<0.016	S		NA	>32	150.001 (F)			2012-10-XX	3214	R	S -> F	yes		D -> N	S -> R	S -> P
61663	KM096	DRR117993	8	154	55217	93	33	Yahara2018MGen_TableS2	<0.016	S	0.008	S	>32	150.001 (F)			2012-7-XX	3209	R	S -> F	yes		D -> N	S -> R	S -> P
61736	FC492	DRR124757	8	155	47283	101	48	Yahara2018MGen_TableS1	<0.016	S	0.008	S	24	150.001 (F)			2015-8-XX	3209	R	S -> F	yes		D -> N	S -> R	S -> P
61756	FC512	DRR124777	8	156	59478	81	50	Yahara2018MGen_TableS1	<0.016	S	0.008	S	>32	150.001 (F)			2015-9-XX	3209	R	S -> F	yes		D -> N	S -> R	S -> P
61632	GU225	DRR117962	8	157	59478	76	27	Yahara2018MGen_TableS2	0.008	S	0.008	S	8	150.001 (F)			2015-6-XX	3209	R	S -> F	yes		D -> N	S -> R	S -> P
61666	FC233	DRR117996	8	158	56520	97	44	Yahara2018MGen_TableS2	<0.016	S	0.012	S	12	150.001 (F)			2013-5-XX	3209	R	S -> F	yes		D -> N	S -> R	S -> P
94997	HI048	DRR244305		159	25100	143	30	Yahara2018MGen_TableS2	<0.016	S	0.008	S	>32	150.001 (F)			2014-2-XX		R	S -> F	yes		D -> N	S -> R	S -> P
61633	GU250	DRR117963	8	160	65530	76	27	Yahara2018MGen_TableS2	0.016	S	0.016	S	8	150.001 (F)			2015-6-XX	3209	R	S -> F	yes		D -> N	S -> R	S -> P
61836	KM277	DRR124857	8	161	59166	89	46	Yahara2018MGen_TableS1	<0.016	S	0.012	S	>32	150.001 (F)			2015-5-XX	3209	R	S -> F	yes		D -> N	S -> R	S -> P
61862	KM304	DRR124883	8	162	56449	90	45	Yahara2018MGen_TableS1	0.016	S	0.008	S	16	150.001 (F)			2015-11-XX	3209	R	S -> F	yes		D -> N	S -> R	S -> P
61641	GU402	DRR117971	8	163	57420	90	22	Yahara2018MGen_TableS2	0.03	S	0.015	S	8	150.001 (F)			2015-9-XX	3211	R	S -> F	yes		D -> N	S -> R	S -> P
61647	GU443	DRR117977	8	164	67212	81	34	Yahara2018MGen_TableS2	0.002	S	0.001	S	16	100.001 (F)	yes		2015-10-XX	2676	R	S -> F	yes		D -> N	S -> R	S -> P
61646	GU442	DRR117976	8	165	59133	85	27	Yahara2018MGen_TableS2	0.002	S	0.001	S	8	100.001 (F)	yes		2015-10-XX	2676	R	S -> F	yes		D -> N	S -> R	S -> P
61636	GU309	DRR117966	8	166	42831	97	43	Yahara2018MGen_TableS2	0.004	S	0.002	S	8	100.001 (F)	yes		2015-7-XX	2676	R	S -> F	yes		D -> N	S -> R	S -> P
61639	GU379	DRR117969	8	167	77410	80	30	Yahara2018MGen_TableS2	0.002	S	0.001	S	8	100.001 (F)	yes		2015-9-XX	2676	R	S -> F	yes		D -> N	S -> R	S -> P
82001	12-036	DRR237539	8	168	47132	104	43		0.063	S	<0.016	S	2	10.001 (F)		yes	2000-08-22	2154	R	S -> F	yes	D -> G		S -> R
82002	98-076	DRR237540	8	169	56555	101	32		0.25	R	0.063	S	0.25	10.001 (F)		yes	1997-12-18	2554	R	S -> F
31667	ERS254179	ERR352761	8	170	43981	104	39	Sanchez-Buso2019	0.125	S	0.094	S	0.25	10.001 (F)		yes	1997-XX-XX	2554	R	S -> F
82003	98-081	DRR237541	8	171	55232	99	38		0.008	S	0.008	S	16	10.001 (F)		yes	1997-12-24	2554	R	S -> F
82004	98-086	DRR237542	8	172	55232	94	40		0.25	R	0.063	S	0.25	10.001 (F)		yes	1998-01-06	2554	R	S -> F
82005	13-34	DRR237543	8	173	59508	93	45		0.25	R	0.063	S	16	10.001 (F)		yes	2001-XX-XX	new	R	S -> F	yes	D -> G		S -> R
82006	14-29	DRR237544	8	174	55203	95	47		0.25	R	0.063	S	16	10.001 (F)		yes	2002-XX-XX	new	R	S -> F	yes	D -> G		S -> R
82007	13-092	DRR237545	8	175	41037	124	22		0.25	R	0.063	S	16	10.001 (F)		yes	2000-09-18	854	R	S -> F	yes	D -> G		S -> R
82008	14-35	DRR237546	8	176	41188	104	45		0.25	R	0.063	S	16	10.001 (F)		yes	2002-XX-XX	854	R	S -> F	yes	D -> G		S -> R
82009	17-12	DRR237547	8	177	40837	115	42		0.25	R	0.063	S	16	10.001 (F)		yes	2004-XX-XX	854	R	S -> F	yes	D -> G		S -> R
82010	17-13	DRR237548	8	178	48998	100	41		0.25	R	0.063	S	16	10.001 (F)		yes	2004-XX-XX	854	R	S -> F	yes	D -> G		S -> R
82011	16-36	DRR237549	8	179	47424	115	39		0.25	R	0.063	S	16	10.001 (F)		yes	2003-XX-XX	854	R	S -> F	yes	D -> G		S -> R
82012	17-27	DRR237550	8	180	55232	99	43		0.125	S	0.063	S	16	10.001 (F)		yes	2004-XX-XX	new	R	S -> F	yes	D -> G		S -> R
82013	16-50	DRR237551	8	181	55203	82	47		0.5	R	0.125	S	32	10.001 (F)		yes	2003-XX-XX	854	R	S -> F	yes	D -> G		S -> R
82014	17-23	DRR237552	8	182	55232	96	41		0.25	R	0.063	S	8	10.001 (F)		yes	2004-XX-XX	854	R	S -> F	yes	D -> G		S -> R
82015	16-83	DRR237553	8	183	59803	88	48		0.25	R	0.063	S	8	10.001 (F)		yes	2004-XX-XX	854	R	S -> F	yes	D -> G		S -> R
82016	17-29	DRR237554	8	184	39179	104	42		0.125	S	0.031	S	4	10.001 (F)		yes	2004-XX-XX	2154	R	S -> F	yes	D -> G		S -> R
61634	GU294	DRR117964	8	185	62959	94	31	Yahara2018MGen_TableS2	0.5	R	0.125	S	4	10.001 (F)		yes	2015-7-XX	2154	R	S -> F	yes	D -> G		S -> R
82017	16-91	DRR237555	8	186	62959	94	31		0.25	R	0.125	S	16	10.001 (F)		yes	2004-XX-XX	854	R	S -> F	yes	D -> G		S -> R
82018	17-16	DRR237556	8	187	42800	96	44		0.25	R	0.063	S	16	10.001 (F)		yes	2004-XX-XX	854	R	S -> F	yes	D -> G		S -> R
82019	16-92	DRR237557	8	188	39140	112	39		0.25	R	0.063	S	16	10.001 (F)		yes	2004-XX-XX	854	R	S -> F	yes	D -> G		S -> R
82020	17-64	DRR237558	8	189	58683	86	47		0.125	S	0.063	S	32	10.001 (F)		yes	2005-XX-XX	new	R	S -> F	yes	D -> G		S -> R
82021	17-31	DRR237559	8	190	54532	102	45		0.125	S	0.031	S	8	10.001 (F)		yes	2004-XX-XX	854	R	S -> F	yes	D -> G		S -> R
82022	17-32	DRR237560	8	191	42832	107	47		0.125	S	0.031	S	8	10.001 (F)		yes	2004-XX-XX	854	R	S -> F	yes	D -> G		S -> R
														(F): full length; (P): partial
