# Supplementary material for: Emergence and evolution of antimicrobial resistance genes and mutations in Neisseria gonorrhoeae
Source: Genome Med. 2021 Mar 30;13:51. doi: 10.1186/s13073-021-00860-8 (PMC8008663; doi:10.1186/s13073-021-00860-8)
Supplement: Supplementary file 4 — Additional file 4: Table S3. List of Japanese isolates sampled from 1996 to 1997. [file 13073_2021_860_MOESM4_ESM.xlsx]

## Sheet: TableS3
Table S3. List of Japanese isolates sampled from 1996 to 1997
id (PubMLST)	strain	ENA_run_accession	reference	ST	date	N50	num. contigs	coverage	CFM MIC	CRO MIC	CIP MIC	NG-MAST_porB	NG-MAST_tbpB	ST (NG MAST)	ST (NG STAR)	Ng_cgc_400	note
94998	08-001	DRR248350		7359	1996-01-18	57751	97	31	0.016	0.008	0.008	2443	241	4043	1958	177
94999	08-002	DRR248351		7359	1996-01-25	55302	91	46	0.016	0.008	0.008	1397	241	4016	1958	177
95000	08-018	DRR248352		1587	1996-01-22	37283	118	40	0.063	0.016	0.125	4478
95001	08-019	DRR248353		7367	1996-02-13	52668	84	48	0.016	0.016	8	2453	4	4053		81
95002	08-020	DRR248354		1590	1996-03-21	46797	95	30	0.016	0.016	0.125	2452	21	4052
95003	08-021	DRR248355		7359	1996-04-02	46608	87	35	0.016	0.008	0.008	1397	241	4016	1958	177
95004	08-022	DRR248356		7367	1996-04-18	54976	93	28	0.004	0.004	16	2453	4	4053		81
95005	08-023	DRR248357		7367	1996-04-18	39141	112	14	0.004	0.004	16	2453	4	4053		81
95006	08-024	DRR248358		7359	1996-04-24	41059	102	19	0.004	0.004	0.004	2454	241	4054	1958	177
95007	08-025	DRR248359		7359	1996-04-24	32169	132	30	0.063	0.063	0.25	2455	877	4056	1958
95008	08-026	DRR248360		1590	1996-06-15	47022	97	44	0.004	0.004	0.063		21			58
95009	08-027	DRR248361		7367	1996-06-27	52540	102	23	0.004	0.004	8	2453	4	4053		81
95010	08-028	DRR248362		7359	1996-07-12	20714	168	20	0.004	0.004	0.031	1397	241	4016	1958
95011	08-029	DRR248363		7359	1996-07-15	42325	115	29	0.004	0.004	0.031		241			177
95012	08-030	DRR248364		7359	1996-08-01	45850	94	23	0.004	0.004	0.063		241			177
95013	08-031	DRR248365		1587	1996-08-05	34770	134	31	0.016	0.016	0.125	893	33
95014	08-032	DRR248366		1587	1996-08-22	49016	89	44	0.016	0.016	0.125		33			166
95015	08-033	DRR248367		1587	1996-08-24	40495	110	34	0.016	0.004	0.125	893	33			166
95016	08-035	DRR248368		7370	1996-02-09	55320	98	32	0.004	0.004	0.125	2464	879	4067
95017	08-036	DRR248369		7359	1996-04-02	40510	109	36	0.004	0.004	0.25	1397	241	4016	1958	177
95018	08-037	DRR248370		1600	1996-05-14	56751	83	36	0.016	0.004	0.25	2464	879	4067
95019	08-038	DRR248371		7359	1996-06-07	55302	92	42	0.004	0.004	0.125		241		1958	177
95020	08-039	DRR248372		7359	1996-07-01	51940	92	45	0.004	0.004	0.031	1397	241	4016		177
95021	08-041	DRR248373		7367	1996-09-24	55805	87	27	0.004	0.004	8	2453	4	4053		81
95022	08-042	DRR248374		7367	1996-09-26	49347	92	18	0.004	0.004	16	2453	4	4053		81
95023	08-043	DRR248375		7367	1996-10-01	47298	88	43	0.004	0.004	16	2453	4	4053		81
95024	08-044	DRR248376		7359	1996/8/0	24419	145	21	0.004	0.004	0.004	2455	241	4055	1958
95025	08-045	DRR248377		7359	1996/8/0	55193	92	45	0.004	0.004	0.004		241			177
95026	08-047	DRR248378		7359	1996-10-02	55302	93	38	0.004	0.004	0.004		241		1958	177
95027	08-048	DRR248379		7359	1996-10-11	60120	88	35	0.004	0.004	0.004		241		1958	177
95028	08-049	DRR248380		7359	1996-10-21	57811	83	30	0.004	0.004	0.004		241		1958	177
95029	08-050	DRR248381		7359	1996-10-25	58741	86	44	0.004	0.004	0.004		241		1958	177
95030	08-051	DRR248382		7359	1996-10-25	33759	113	36	0.004	0.004	0.004		241		1958
95031	08-052	DRR248383		1594	1996-11-11	41800	100	37	0.016	0.004	0.063	916	27	4026
95032	09-001	DRR248384		7367	1997-01-24	55176	87	40	0.004	0.004	16	2453	4	4053		81
95033	09-003	DRR248385		7359	1996-11-19	23128	150	24	0.004	0.004	0.004	1397	241	4016	1958
95034	09-005	DRR248386		7366	1997-02-14	37199	121	23	0.004	0.004	0.125	2464	21	4065
95035	09-006	DRR248387		1590	1997-02-15	26004	151	27	0.016	0.016	2	1495	21	2765
95036	09-007	DRR248388		7359	1997-03-08	32517	129	37	0.004	0.004	0.004	1397	241	4016
95037	09-008	DRR248389		7367	1997-03-13	52499	92	42	0.004	0.004	16	2453	4	4053		81
95038	09-011	DRR248390		7367	1997-03-27	59759	86	28	0.004	0.004	16	2521	4	4128		81
95039	09-014	DRR248391		7367	1997-05-01	56000	82	36	0.004	0.004	2		4		6	81
95040	09-015	DRR248392		7359	1997-05-10	49584	92	42	0.004	0.004	0.004		156		1958
95041	09-016	DRR248393		7370	1997-05-15	53053	89	42	0.004	0.004	0.063	2464	879	4067
95042	09-018	DRR248394		7359	1997-07-17	57695	85	47	0.004	0.004	0.004		241		1958	177
95043	09-021	DRR248395		1932	1997-03-11	50617	99	41	0.004	0.004	0.004		39
95044	09-022	DRR248396		7366	1997-04-01	46776	87	35	0.016	0.031	2		21
95045	09-025	DRR248397		7367	1997-05-27	58334	86	35	0.008	0.008	16	2521	4	4128		81
95046	09-026	DRR248398		1920	1997-06-16	60504	84	26	0.016	0.016	0.016		33		1007
95047	09-027	DRR248399		7359	1997-07-17	52500	94	43	0.008	0.008	0.008	1397	241	4016	1958	177
95048	09-029	DRR248400		1920	1997-08-19	63736	83	45	0.008	0.008	0.008		33		1007
95049	09-030	DRR248401		NA	1997-09-10	51972	104	41	0.008	0.008	0.016		61
95050	09-031	DRR248402		7359	1997-10-07	46679	92	41	0.008	0.008	0.008	1397	241	4016	1958	177
95051	09-032	DRR248403		NA	1997-10-21	41927	110	45	0.008	0.008	0.008	3131	1920
95052	09-033	DRR248404		1920	1997-10-28	55195	92	36	0.008	0.008	0.008		33		1007
95053	09-034	DRR248405		1920	1997-11-04	60325	92	41	0.016	0.016	0.008		33		1007
95054	09-035	DRR248406		7359	1997-11-04	57751	81	41	0.008	0.008	0.008	744	241	1161	1958	177
95055	09-039	DRR248407		1600	1997-07-31	59325	84	43	0.008	0.008	0.125	2464	879	4067
95056	09-040	DRR248408		7367	1997-09-04	54153	89	38	0.008	0.008	16	2521	4	4128		81
95057	09-041	DRR248409		7356	1997-09-22	55320	91	15	0.016	0.008	0.008	697	879
95058	09-042	DRR248410		7359	1997-10-07	45850	109	42	0.008	0.008	0.008		241		1958	177
95059	09-043	DRR248411		7359	1997-10-11	33466	122	38	0.008	0.008	0.008	1397	241	4016	1958
95060	98-004	DRR248412		1594	1996-02-14	40614	124	19	0.008	0.008	<0.008	2481	27	6411	20
95061	98-005	DRR248413		1600	1996-02-17	38977	120	26	0.008	0.008	<0.008	697
95062	98-008	DRR248414		1594	1996-02-28	52235	102	30	0.008	0.008	<0.008		27		19
95063	98-010	DRR248415		NA	1996-05-20	40539	105	43	0.008	0.008	<0.008	95	29
95064	98-011	DRR248416		1600	1996-06-11	61022	77	41	0.008	0.008	<0.008	697
95065	98-012	DRR248417		7359	1996-07-03	60583	84	30	0.008	0.008	<0.008	1397	241	4016		177
95066	98-013	DRR248418		7359	1996-07-20	36976	102	42	0.008	0.008	<0.008	2450	241	4050
95067	98-014	DRR248419		7359	1996-07-22	34282	131	40	0.008	0.008	<0.008	1397	241	4016	1958
95068	98-015	DRR248420		1600	1996-07-29	55320	89	25	0.008	0.008	<0.008		879
95069	98-016	DRR248421		7359	1996-07-31	60197	89	34	0.008	0.008	<0.008		241		1958	177
95070	98-018	DRR248422		7359	1996-08-13	55302	86	28	0.016	0.016	0.25	2454	241	4054		177
95071	98-019	DRR248423		7359	1996-08-13	48603	86	34	0.008	0.008	<0.008	2454	241	4054		177
95072	98-020	DRR248424		7359	1996-08-26	48974	92	23	0.008	0.008	0.063	4409	241	7324	1958	177
95073	98-022	DRR248425		7359	1996-08-27	55293	83	26	0.008	0.008	0.031		241		1958	177
95074	98-024	DRR248426		NA	1996-08-30	45450	111	37	0.008	0.008	<0.008	1543	3	2501
95075	98-026	DRR248427		6722	1996-09-12	34903	129	36	0.031	0.031	0.5		21		281
95076	98-027	DRR248428		6722	1996-09-25	28196	141	21	0.031	0.031	2		21
95077	98-029	DRR248429		7356	1996-10-09	46666	92	31	0.031	0.016	0.125	1397				8
95078	98-030	DRR248430		7367	1996-10-09	58573	85	32	0.016	0.008	16	2517	4	4124		81
95079	98-031	DRR248431		7356	1996-10-23	50018	85	32	0.031	0.031	0.25	1397				8
95080	98-032	DRR248432		7372	1996-10-30	59112	89	34	0.016	0.031	4		5
95081	98-033	DRR248433		7359	1996-10-29	55302	89	19	0.008	0.008	<0.008	1397	241	4016	1958	177
95082	98-035	DRR248434		7367	1996-11-13	49181	122	22	0.008	0.008	16	2521	4	4128		81
95083	98-036	DRR248435		7359	1996-12-04	55302	92	41	0.008	0.008	0.031		241			177
95084	98-037	DRR248436		7359	1996-12-06	46658	103	26	0.008	0.008	<0.008	1397	241	4016	1958	177
95085	98-038	DRR248437		1594	1997-01-23	55230	104	38	0.008	0.008	<0.008	2437	27	4037	19
95086	98-042	DRR248438		1590	1997-02-19	45788	108	44	0.063	0.031	0.25	2518	21	4125	332	58
95087	98-043	DRR248439		NA	1997-05-06	26079	282	46	0.008	0.008	<0.008	2464	241		1958
95088	98-044	DRR248440		1600	1997-06-02	58204	80	27	0.008	0.008	<0.008		879
95089	98-047	DRR248441		7367	1997-06-10	55000	90	19	0.008	0.008	16	2453	4	4053		81
95090	98-048	DRR248442		7359	1997-06-20	38205	109	26	0.008	0.008	<0.008	2480	241	4084	1958	177
95091	98-049	DRR248443		7367	1997-07-07	31248	137	24	0.008	0.008	2		4		6
95092	98-050	DRR248444		7359	1997-07-03	55197	86	26	0.008	0.008	<0.008	1397	241	4016	1958	177
95093	98-057	DRR248445		1920	1997-09-01	52990	90	18	0.016	0.008	<0.008	389	33	7325	139
95094	98-061	DRR248446		7359	1997-09-29	44572	111	17	0.008	0.008	<0.008	3221	241	5315	1958	177
95095	98-062	DRR248447		7367	1997-09-25	52489	90	38	0.008	0.008	16	2521	4	4128		81
95096	98-063	DRR248448		1920	1997-10-01	48669	92	41	0.008	0.008	<0.008		877
95097	98-065	DRR248449		1594	1997-09-30	40787	111	20	0.008	0.008	<0.008	18	27	25	20
95098	98-066	DRR248450		7359	1997-10-14	55197	94	25	0.008	0.008	0.031		241			177
95099	98-067	DRR248451		1587	1997-10-28	50708	106	31	0.016	0.016	0.125	4492	4			166
95100	98-068	DRR248452		7367	1997-11-25	59630	87	36	0.008	0.008	16	2521	4	4128		81
95101	98-069	DRR248453		7367	1997-11-26	55620	89	43	0.008	0.008	16	2521	4	4128		81
95102	98-070	DRR248454		7367	1997-11-26	46677	97	45	0.008	0.008	16	2521	4	4128		81
95103	98-071	DRR248455		1920	1997-12-02	37042	107	42	0.008	0.008	<0.008		877
95104	98-072	DRR248456		7367	1997-12-08	55960	87	38	0.008	0.008	16	2521	4	4128		81
95105	98-073	DRR248457		7367	1997-12-12	49717	90	34	0.008	0.008	16	2521	4	4128		81
95106	98-074	DRR248458		7367	1997-12-12	55174	89	32	0.008	0.008	16	2521	4	4128		81
95107	98-075	DRR248459		7367	1997-12-12	46442	101	16	0.008	0.008	16	2521	4	4128		81
95108	98-077	DRR248460		7367	1997-12-22	52595	90	34	0.008	0.008	16	2521	4	4128		81
95109	98-078	DRR248461		7367	1997-12-17	41504	106	10	0.008	0.008	8	2521	4	4128
95110	98-079	DRR248462		7367	1997-12-19	51946	93	19	0.008	0.008	16	2521	4	4128		81
95111	98-082	DRR248463		7367	1997-12-26	40474	110	24	0.008	0.008	16	2521	4	4128		81
81936	08-046			7363	1996-09-30				0.016	0.016	0.25						included in Table S2
81937	08-054			7363	1996-12-16				0.016	0.016	0.25						included in Table S2
81948	09-010			7363	1997-03-18				0.016	0.016	0.5						included in Table S2
81935	09-012			7363	1997-04-01				0.016	0.016	0.25						included in Table S2
81925	09-013			7363	1997-04-17				0.016	0.016	0.25						included in Table S2
81929	09-019			7363	1997-03-06				0.016	0.016	0.5						included in Table S2
81921	09-020			7363	1997-03-08				0.004	0.004	0.125						included in Table S2
81950	09-024			7363	1997-04-01				0.016	0.016	0.5						included in Table S2
81947	09-028			7363	1997-08-04				0.016	0.008	0.25						included in Table S2
81955	09-036			7363	1997-11-17				0.016	0.016	0.25						included in Table S2
81920	09-037			7363	1997-12-02				0.016	0.016	0.25						included in Table S2
81954	98-021			7363	1996-08-26				0.008	0.008	0.063						included in Table S2
81949	98-023			7363	1996-08-30				0.016	0.016	0.25						included in Table S2
81928	98-025			7363	1996-09-04				0.016	0.016	0.5						included in Table S2
81938	98-064			7363	1997-10-01				0.008	0.008	0.125						included in Table S2
82002	98-076			7363	1997-12-18				0.25	0.063	0.25						included in Table S2
82003	98-081			7363	1997-12-24				0.008	0.008	16						included in Table S2
61873	08-040		Yahara2018	7363	1996/7				0.016	0.016	0.25						included in Table S2
61874	98-028		Yahara2018	1901	1996/9				0.063	0.016	0.25						included in Table S1
61875	98-046		Yahara2018	1901	1997/6				0.008	0.008	0.25						included in Table S1
61876	98-051		Yahara2018	1901	1997/8				0.008	0.008	4						included in Table S1
61877	98-053		Yahara2018	1901	1997/8				0.008	0.008	4						included in Table S1
61878	98-054		Yahara2018	1901	1997/8				0.008	0.008	8						included in Table S1
61879	98-055		Yahara2018	1901	1997/8				0.008	0.008	4						included in Table S1
61880	98-058		Yahara2018	1901	1997/8				0.008	0.008	4						included in Table S1
61881	98-059		Yahara2018	1901	1997/8				0.008	0.008	4						included in Table S1
